# Supplementary material for: Methyl 3-[(E,E)-3-phenyl­prop-2-enyl­idene]dithio­carbazate
Source: Acta Crystallogr Sect E Struct Rep Online. 2010 Oct 20;66(Pt 11):o2851. doi: 10.1107/S1600536810041115 (PMC3008995; doi:10.1107/S1600536810041115)
Supplement: Supplementary file 1 [file e-66-o2851-sup1.cif]

##############################################################################
###                                                                        ###
###        Electronic paper (Acta Crystallographica Section E)             ###
###                                                                        ###
##############################################################################
#                                                                            #
# This CIF contains the data in a paper accepted for publication in Acta     #
# Crystallographica Section E. It conforms to the requirements of Notes      #
# for Authors for Section E, and has been peer reviewed under the auspices   #
# of the IUCr Commission on Journals.                                        #
#                                                                            #
# Full details of the Crystallographic Information File format               #
# are given in the paper "The Crystallographic Information File (CIF):       #
# a New Standard Archive File for Crystallography" by S. R. Hall, F. H.      #
# Allen and I. D. Brown [Acta Cryst. (1991), A47, 655-685].                  #
#                                                                            #
# The current version of the core CIF dictionary is obtainable from          #
# ftp://ftp.iucr.org/pub/cif_core.dic. The current version number is 2.4.    #
#                                                                            #
# Software is freely available for graphical display of the structure(s) in  #
# this CIF.  For information consult the CIF home page http://www.iucr.org/  #
# cif/home.html                                                              #
#                                                                            #
# This file may be used for bona fide research purposes within the           #
# scientific community so long as proper attribution is given to the journal # 
# article from which it was obtained.                                        #
#                                                                            #
##############################################################################
                                             
data_I
_audit_creation_method     SHELXL-97
_chemical_name_systematic
;
Methyl 3-[(<i>E</i>,<i>E</i>)-3-phenylprop-2-enylidene]dithiocarbazate
;
_chemical_name_common     ?
_chemical_formula_moiety     'C11 H12 N2 S2'
_chemical_formula_sum     'C11 H12 N2 S2'
_chemical_formula_iupac     'C11 H12 N2 S2'
_chemical_formula_weight     236.35
_chemical_melting_point     ?
_symmetry_cell_setting     monoclinic
_symmetry_space_group_name_H-M     'P 21/c'
_symmetry_space_group_name_Hall     '-P 2ybc'
loop_
    _symmetry_equiv_pos_as_xyz
    'x, y, z'
    '-x, y+1/2, -z+1/2'
    '-x, -y, -z'
    'x, -y-1/2, z-1/2'
_cell_length_a     10.408(2)
_cell_length_b     5.4950(9)
_cell_length_c     20.988(2)
_cell_angle_alpha     90.00
_cell_angle_beta     100.697(10)
_cell_angle_gamma     90.00
_cell_volume     1179.5(3)
_cell_formula_units_Z     4
_cell_measurement_reflns_used     275
_cell_measurement_theta_min     3.62
_cell_measurement_theta_max     20.69
_cell_measurement_temperature     293(2)
_exptl_crystal_description     'needle'
_exptl_crystal_colour     'orange'
_exptl_crystal_size_max     0.40
_exptl_crystal_size_mid     0.15
_exptl_crystal_size_min     0.12
_exptl_crystal_density_diffrn     1.331
_exptl_crystal_density_meas     ?
_exptl_crystal_density_method     'not measured'
_exptl_crystal_F_000     496
_exptl_absorpt_coefficient_mu     0.420
_exptl_absorpt_correction_type     none
_exptl_absorpt_process_details     ?
_exptl_absorpt_correction_T_min     ?
_exptl_absorpt_correction_T_max     ?
_exptl_special_details
;
;
_diffrn_ambient_temperature     293(2)
_diffrn_radiation_type     Mok\a
_diffrn_radiation_wavelength     0.71073
_diffrn_radiation_source     'fine-focus sealed tube'
_diffrn_radiation_monochromator     graphite
_diffrn_measurement_device_type
                             'Enraf--Nonius DIP1030 image-plate  diffractometer'
_diffrn_measurement_method     '\f-scans with narrow frames'
_diffrn_detector_area_resol_mean     ?
_diffrn_reflns_number     6316
_diffrn_reflns_av_R_equivalents     0.037
_diffrn_reflns_av_sigmaI/netI     0.031
_diffrn_reflns_theta_min     3.05
_diffrn_reflns_theta_max     25.3
_diffrn_reflns_theta_full     25.3
_diffrn_measured_fraction_theta_max     0.95
_diffrn_measured_fraction_theta_full     0.95
_diffrn_reflns_limit_h_min     -12
_diffrn_reflns_limit_h_max     12
_diffrn_reflns_limit_k_min     -6
_diffrn_reflns_limit_k_max     6
_diffrn_reflns_limit_l_min     -25
_diffrn_reflns_limit_l_max     25
_diffrn_standards_number     0
_diffrn_standards_interval_count     ?
_diffrn_standards_interval_time     ?
_diffrn_standards_decay_%     ?
_refine_special_details
;
Refinement of <i>F</i>^2^ against ALL reflections. The weighted <i>R</i>-factor
<i>wR</i> and goodness of fit <i>S</i> are based on <i>F</i>^2^, conventional
<i>R</i>-factors <i>R</i> are based on <i>F</i>, with <i>F</i> set to zero for
negative <i>F</i>^2^. The threshold expression of <i>F</i>^2^ >
2\s(<i>F</i>^2^) is used only for calculating <i>R</i>-factors(gt) <i>etc</i>.
and is not relevant to the choice of reflections for refinement.
<i>R</i>-factors based on <i>F</i>^2^ are statistically about twice as large
as those based on <i>F</i>, and <i>R</i>- factors based on ALL data will be
even larger.
;
_reflns_number_total     2048
_reflns_number_gt     1569
_reflns_threshold_expression     'I > 2.0\s(I)'
_refine_ls_structure_factor_coef     Fsqd
_refine_ls_matrix_type     full
_refine_ls_R_factor_all     0.0496
_refine_ls_R_factor_gt     0.0384
_refine_ls_wR_factor_gt     0.1099
_refine_ls_wR_factor_ref     0.1160
_refine_ls_goodness_of_fit_ref     1.044
_refine_ls_restrained_S_all     1.044
_refine_ls_number_reflns     2048
_refine_ls_number_parameters     138
_refine_ls_number_restraints     0
_refine_ls_hydrogen_treatment     constr
_refine_ls_weighting_scheme     calc
_refine_ls_weighting_details
                 'calc w=1/[\s^2^(Fo^2^)+(0.0721P)^2^] where P=(Fo^2^+2Fc^2^)/3'
_atom_sites_solution_hydrogens     geom
_atom_sites_solution_primary     direct
_atom_sites_solution_secondary     difmap
_refine_ls_shift/su_max     0.001
_refine_ls_shift/su_mean     0.000
_refine_diff_density_max     0.14
_refine_diff_density_min     -0.21
_refine_ls_extinction_method     SHELXL
_refine_ls_extinction_coef     0.023(4)
_refine_ls_extinction_expression
                                  'Fc^*^=kFc[1+0.001xFc^2^\l^3^/sin(2\q)]^-1/4^'
loop_
    _atom_type_symbol
    _atom_type_description
    _atom_type_scat_dispersion_real
    _atom_type_scat_dispersion_imag
    _atom_type_scat_source
    'C' 'C' 0.0033 0.0016
                         'International Tables Vol C Tables 4.2.6.8 and 6.1.1.4'
    'H' 'H' 0.0000 0.0000
                         'International Tables Vol C Tables 4.2.6.8 and 6.1.1.4'
    'N' 'N' 0.0061 0.0033
                         'International Tables Vol C Tables 4.2.6.8 and 6.1.1.4'
    'S' 'S' 0.1246 0.1234
                         'International Tables Vol C Tables 4.2.6.8 and 6.1.1.4'
_computing_data_collection     'XPRESS (MacScience, 2002)'
_computing_cell_refinement     'Denzo (Otwinowski & Minor, 1997)'
_computing_data_reduction     'Denzo and Scalepack (Otwinowski & Minor, 1997)'
_computing_structure_solution     'SHELXS97 (Sheldrick, 2008)'
_computing_structure_refinement     'SHELXL97 (Sheldrick, 2008)'
_computing_molecular_graphics     'ORTEP-3 for Windows (Farrugia, 1997)'
_computing_publication_material     'WinGX (Farrugia, 1999)'
loop_
    _atom_site_type_symbol
    _atom_site_label
    _atom_site_fract_x
    _atom_site_fract_y
    _atom_site_fract_z
    _atom_site_U_iso_or_equiv
    _atom_site_adp_type
    _atom_site_calc_flag
    _atom_site_refinement_flags
    _atom_site_occupancy
    _atom_site_disorder_assembly
    _atom_site_disorder_group
    S S1 1.15322(6) 0.68232(10) 0.57196(3) 0.0759(2) Uani d . 1 . .
    S S2 1.08034(6) 0.51686(10) 0.69852(3) 0.0734(2) Uani d . 1 . .
    N N1 0.99960(18) 0.3187(3) 0.58644(8) 0.0682(5) Uani d . 1 . .
    H H1 0.9962 0.2915 0.5458 0.082 Uiso calc R 1 . .
    N N2 0.92717(19) 0.1751(3) 0.62061(9) 0.0680(5) Uani d . 1 . .
    C C1 1.1813(3) 0.7789(4) 0.72034(11) 0.0791(6) Uani d . 1 . .
    H H1A 1.2653 0.7525 0.7089 0.119 Uiso calc R 1 . .
    H H1B 1.1918 0.8059 0.7662 0.119 Uiso calc R 1 . .
    H H1C 1.1407 0.9187 0.6976 0.119 Uiso calc R 1 . .
    C C2 1.0751(2) 0.4996(3) 0.61523(10) 0.0625(5) Uani d . 1 . .
    C C3 0.8633(2) 0.0018(3) 0.58766(11) 0.0656(5) Uani d . 1 . .
    H H3 0.8723 -0.0225 0.5449 0.079 Uiso calc R 1 . .
    C C4 0.7788(2) -0.1538(3) 0.61562(10) 0.0670(5) Uani d . 1 . .
    H H4 0.7718 -0.1294 0.6587 0.080 Uiso calc R 1 . .
    C C5 0.7095(2) -0.3328(3) 0.58259(10) 0.0653(5) Uani d . 1 . .
    H H5 0.7240 -0.3613 0.5408 0.078 Uiso calc R 1 . .
    C C6 0.6139(2) -0.4880(3) 0.60503(10) 0.0634(5) Uani d . 1 . .
    C C7 0.5705(3) -0.4487(4) 0.66304(12) 0.0750(6) Uani d . 1 . .
    H H7 0.6053 -0.3208 0.6898 0.090 Uiso calc R 1 . .
    C C8 0.4770(3) -0.5962(5) 0.68147(14) 0.0898(7) Uani d . 1 . .
    H H8 0.4487 -0.5659 0.7202 0.108 Uiso calc R 1 . .
    C C9 0.4250(3) -0.7874(5) 0.64316(17) 0.0963(9) Uani d . 1 . .
    H H9 0.3623 -0.8870 0.6560 0.116 Uiso calc R 1 . .
    C C10 0.4657(3) -0.8309(4) 0.58615(16) 0.0944(8) Uani d . 1 . .
    H H10 0.4305 -0.9603 0.5601 0.113 Uiso calc R 1 . .
    C C11 0.5596(3) -0.6831(4) 0.56675(13) 0.0799(7) Uani d . 1 . .
    H H11 0.5866 -0.7146 0.5277 0.096 Uiso calc R 1 . .
loop_
    _atom_site_aniso_label
    _atom_site_aniso_U_11
    _atom_site_aniso_U_22
    _atom_site_aniso_U_33
    _atom_site_aniso_U_12
    _atom_site_aniso_U_13
    _atom_site_aniso_U_23
    S1 0.0761(5) 0.0872(4) 0.0662(4) -0.0152(3) 0.0178(3) 0.0061(2)
    S2 0.0809(5) 0.0799(4) 0.0592(4) -0.0143(3) 0.0122(3) 0.0035(2)
    N1 0.0743(13) 0.0726(10) 0.0600(10) -0.0089(9) 0.0181(9) -0.0002(7)
    N2 0.0681(12) 0.0698(10) 0.0670(10) -0.0066(8) 0.0150(9) 0.0030(8)
    C1 0.0811(17) 0.0813(13) 0.0730(14) -0.0110(12) 0.0092(12) -0.0046(10)
    C2 0.0574(13) 0.0664(12) 0.0636(12) 0.0012(9) 0.0112(9) 0.0024(8)
    C3 0.0686(15) 0.0647(12) 0.0631(12) 0.0011(10) 0.0111(10) 0.0014(8)
    C4 0.0698(15) 0.0673(11) 0.0631(12) -0.0028(10) 0.0104(10) 0.0010(9)
    C5 0.0682(14) 0.0658(12) 0.0611(11) 0.0013(10) 0.0099(10) -0.0002(8)
    C6 0.0633(14) 0.0560(10) 0.0683(13) 0.0023(8) 0.0057(10) 0.0036(8)
    C7 0.0799(17) 0.0700(12) 0.0756(14) -0.0059(11) 0.0160(12) 0.0006(10)
    C8 0.090(2) 0.0870(15) 0.0964(18) -0.0020(14) 0.0276(15) 0.0160(13)
    C9 0.0772(18) 0.0813(16) 0.129(3) -0.0085(13) 0.0151(17) 0.0274(16)
    C10 0.091(2) 0.0722(15) 0.114(2) -0.0154(13) 0.0022(17) -0.0017(13)
    C11 0.0866(18) 0.0680(13) 0.0813(15) -0.0038(12) 0.0061(13) -0.0054(10)
_geom_special_details
;
All s.u.'s (except the s.u. in the dihedral angle between two l.s. planes) are
estimated using the full covariance matrix. The cell s.u.'s are taken into
account individually in the estimation of s.u.'s in distances, angles and
torsion angles; correlations between s.u.'s in cell parameters are only used
when they are defined by crystal symmetry. An approximate (isotropic)
treatment of cell s.u.'s is used for estimating s.u.'s involving l.s. planes.
;
loop_
    _geom_bond_atom_site_label_1
    _geom_bond_atom_site_label_2
    _geom_bond_site_symmetry_2
    _geom_bond_distance
    _geom_bond_publ_flag
    S1 C2 . 1.664(2) ?
    S2 C2 . 1.741(2) ?
    S2 C1 . 1.791(2) ?
    N1 C2 . 1.339(3) ?
    N1 N2 . 1.381(2) ?
    N1 H1 . 0.8600 ?
    N2 C3 . 1.287(3) ?
    C1 H1A . 0.9600 ?
    C1 H1B . 0.9600 ?
    C1 H1C . 0.9600 ?
    C3 C4 . 1.428(3) ?
    C3 H3 . 0.9300 ?
    C4 C5 . 1.335(3) ?
    C4 H4 . 0.9300 ?
    C5 C6 . 1.454(3) ?
    C5 H5 . 0.9300 ?
    C6 C7 . 1.392(3) ?
    C6 C11 . 1.395(3) ?
    C7 C8 . 1.376(3) ?
    C7 H7 . 0.9300 ?
    C8 C9 . 1.372(4) ?
    C8 H8 . 0.9300 ?
    C9 C10 . 1.363(4) ?
    C9 H9 . 0.9300 ?
    C10 C11 . 1.388(4) ?
    C10 H10 . 0.9300 ?
    C11 H11 . 0.9300 ?
loop_
    _geom_angle_atom_site_label_1
    _geom_angle_atom_site_label_2
    _geom_angle_atom_site_label_3
    _geom_angle_site_symmetry_1
    _geom_angle_site_symmetry_3
    _geom_angle
    _geom_angle_publ_flag
    C2 S2 C1 . . 102.02(11) ?
    C2 N1 N2 . . 121.39(18) ?
    C2 N1 H1 . . 119.3 ?
    N2 N1 H1 . . 119.3 ?
    C3 N2 N1 . . 114.92(18) ?
    S2 C1 H1A . . 109.5 ?
    S2 C1 H1B . . 109.5 ?
    H1A C1 H1B . . 109.5 ?
    S2 C1 H1C . . 109.5 ?
    H1A C1 H1C . . 109.5 ?
    H1B C1 H1C . . 109.5 ?
    N1 C2 S1 . . 120.44(16) ?
    N1 C2 S2 . . 113.58(15) ?
    S1 C2 S2 . . 125.98(12) ?
    N2 C3 C4 . . 121.2(2) ?
    N2 C3 H3 . . 119.4 ?
    C4 C3 H3 . . 119.4 ?
    C5 C4 C3 . . 122.8(2) ?
    C5 C4 H4 . . 118.6 ?
    C3 C4 H4 . . 118.6 ?
    C4 C5 C6 . . 126.9(2) ?
    C4 C5 H5 . . 116.6 ?
    C6 C5 H5 . . 116.6 ?
    C7 C6 C11 . . 117.4(2) ?
    C7 C6 C5 . . 123.05(18) ?
    C11 C6 C5 . . 119.5(2) ?
    C8 C7 C6 . . 121.1(2) ?
    C8 C7 H7 . . 119.5 ?
    C6 C7 H7 . . 119.5 ?
    C9 C8 C7 . . 120.6(3) ?
    C9 C8 H8 . . 119.7 ?
    C7 C8 H8 . . 119.7 ?
    C10 C9 C8 . . 119.7(3) ?
    C10 C9 H9 . . 120.1 ?
    C8 C9 H9 . . 120.1 ?
    C9 C10 C11 . . 120.4(2) ?
    C9 C10 H10 . . 119.8 ?
    C11 C10 H10 . . 119.8 ?
    C10 C11 C6 . . 120.8(3) ?
    C10 C11 H11 . . 119.6 ?
    C6 C11 H11 . . 119.6 ?
loop_
    _geom_torsion_atom_site_label_1
    _geom_torsion_atom_site_label_2
    _geom_torsion_atom_site_label_3
    _geom_torsion_atom_site_label_4
    _geom_torsion_site_symmetry_1
    _geom_torsion_site_symmetry_2
    _geom_torsion_site_symmetry_3
    _geom_torsion_site_symmetry_4
    _geom_torsion
    _geom_torsion_publ_flag
    C2 N1 N2 C3 . . . . -177.27(18) ?
    N2 N1 C2 S1 . . . . -175.70(15) ?
    N2 N1 C2 S2 . . . . 4.4(2) ?
    C1 S2 C2 N1 . . . . -177.67(16) ?
    C1 S2 C2 S1 . . . . 2.41(18) ?
    N1 N2 C3 C4 . . . . -176.76(18) ?
    N2 C3 C4 C5 . . . . 178.9(2) ?
    C3 C4 C5 C6 . . . . -174.93(19) ?
    C4 C5 C6 C7 . . . . 7.9(3) ?
    C4 C5 C6 C11 . . . . -173.6(2) ?
    C11 C6 C7 C8 . . . . -0.5(3) ?
    C5 C6 C7 C8 . . . . 178.1(2) ?
    C6 C7 C8 C9 . . . . 0.6(4) ?
    C7 C8 C9 C10 . . . . -0.4(4) ?
    C8 C9 C10 C11 . . . . 0.1(4) ?
    C9 C10 C11 C6 . . . . 0.0(4) ?
    C7 C6 C11 C10 . . . . 0.2(3) ?
    C5 C6 C11 C10 . . . . -178.4(2) ?
loop_
    _geom_hbond_atom_site_label_D
    _geom_hbond_atom_site_label_H
    _geom_hbond_atom_site_label_A
    _geom_hbond_site_symmetry_A
    _geom_hbond_distance_DH
    _geom_hbond_distance_HA
    _geom_hbond_distance_DA
    _geom_hbond_angle_DHA
    _geom_hbond_publ_flag
    N1 H1 S1 3_766 0.86 2.67 3.4086(19) 145 y
data_global
_journal_date_recd_electronic     2010-10-06
_journal_date_accepted     2010-10-13
_journal_name_full     'Acta Crystallographica, Section E'
_journal_year     2010
_journal_volume     66
_journal_issue     11
_journal_page_first     o2851
_journal_page_last     o2851
_journal_paper_category     QO
_journal_coeditor_code     PV2336
_publ_contact_author_name     'Tofazzal Tarafder'
_publ_contact_author_address
; Department of Chemistry
  Rajshahi University
  Rajshahi-6205
  Bangladesh
;
_publ_contact_author_email     'ttofazzal@yahoo.com'
_publ_contact_author_fax     ' '
_publ_contact_author_phone     '+88-0721-750041 to 9'
_publ_section_title
;
Methyl 3-[(<i>E</i>,<i>E</i>)-3-phenylprop-2-enylidene]dithiocarbazate
;
loop_
    _publ_author_name
    _publ_author_footnote
    _publ_author_address
    'Tarafder, M. T. H.' .
;
Department of Chemistry, Rajshahi University, Rajshahi 6205, Bangladesh
;
    'Khan, Sultana Shakila' .
;
Department of Chemistry, Rajshahi University, Rajshahi 6205, Bangladesh
;
    'Islam, M. A. A. A. A.' .
;
Department of Chemistry, Rajshahi University of Engineering & Technology,
Rajshahi 6204, Bangladesh
;
    'Lorenzi, Lea' .
;
Dipartimento di Scienze Chimiche, Via Licio Giorgieri 1, 34127 Trieste, Italy
;
    'Zangrando, Ennio' .
;
Dipartimento di Scienze Chimiche, Via Licio Giorgieri 1, 34127 Trieste, Italy
;
_publ_section_synopsis     .
