# Supplementary material for: Methyl 3-[(E,E)-3-phenyl­prop-2-enyl­idene]dithio­carbazate
Source: Acta Crystallogr Sect E Struct Rep Online. 2010 Oct 20;66(Pt 11):o2851. doi: 10.1107/S1600536810041115 (PMC3008995; doi:10.1107/S1600536810041115)
Supplement: Supplementary file 2 [file e-66-o2851-Isup2.hkl]

#
# h,k,l, Fc-squared, Fo-squared, sigma(Fo-squared) and status flag
#
data_I
_shelx_title ' TARAF 6 orange-ping needle in P21/c'
_shelx_refln_list_code          4
_shelx_F_calc_maximum      116.70
_exptl_crystal_F_000       496.00
_reflns_d_resolution_high  0.8302
 
loop_
 _symmetry_equiv_pos_as_xyz
 'x, y, z'
 '-x, y+1/2, -z+1/2'
 '-x, -y, -z'
 'x, -y-1/2, z-1/2'
 
_cell_length_a    10.4080
_cell_length_b     5.4950
_cell_length_c    20.9880
_cell_angle_alpha  90.000
_cell_angle_beta  100.697
_cell_angle_gamma  90.000
 
_shelx_F_squared_multiplier     1.000
 
loop_
 _refln_index_h
 _refln_index_k
 _refln_index_l
 _refln_F_squared_calc
 _refln_F_squared_meas
 _refln_F_squared_sigma
 _refln_observed_status
   4   0   0     1193.32     1165.94     23.25 o
   5   0   0       29.78       36.29      3.90 o
   6   0   0      305.91      282.42     10.28 o
   8   0   0      174.39      176.98      8.93 o
  10   0   0        5.61        3.08      4.28 o
  11   0   0       11.17       13.06      6.08 o
  12   0   0       25.65       22.65      4.14 o
   1   1   0      637.33      556.89      9.75 o
   2   1   0     9021.49     8966.93    174.90 o
   3   1   0      646.97      594.05     12.56 o
   4   1   0       10.24        5.79      1.46 o
   5   1   0     1100.84     1005.97     17.41 o
   6   1   0        6.56        7.90      1.65 o
   7   1   0       63.58       61.74      3.92 o
   8   1   0      115.27      121.44      5.64 o
   9   1   0        5.71        9.47      5.98 o
  10   1   0       23.13       20.06      5.12 o
  11   1   0       56.67       69.67      8.57 o
  12   1   0        3.71        1.63      2.98 o
   0   2   0       27.46       22.99      0.78 o
   1   2   0      218.61      198.62     10.58 o
   2   2   0      701.68      663.15     13.95 o
   3   2   0      236.91      206.50      3.81 o
   4   2   0      583.13      600.58     14.15 o
   5   2   0      694.29      690.66     18.01 o
   6   2   0      827.50      828.15     14.05 o
   7   2   0      574.86      583.89     13.21 o
   8   2   0        1.87        3.60      2.40 o
   9   2   0        4.08        4.99      4.92 o
  10   2   0       14.94       10.70      3.03 o
  11   2   0        3.04        2.76      3.12 o
   1   3   0      221.73      258.13      5.74 o
   2   3   0        0.00        0.14      0.26 o
   3   3   0        0.02       -0.59      0.66 o
   4   3   0      252.01      231.94      5.92 o
   5   3   0       28.09       27.34      1.68 o
   6   3   0       39.91       39.24      2.51 o
   7   3   0        2.13        1.49      1.92 o
   8   3   0        0.05        2.59      2.23 o
   9   3   0       10.73        7.76      4.48 o
  10   3   0        0.55       -1.40      3.19 o
   1   4   0      217.09      290.97      7.61 o
   2   4   0       83.63       97.46      3.86 o
   3   4   0        2.20        2.75      0.71 o
   4   4   0      372.41      359.49     18.10 o
   5   4   0       23.13       24.49      1.68 o
   6   4   0      141.50      155.21      5.77 o
   7   4   0        8.45       11.10      1.69 o
   8   4   0        1.03        0.35      1.59 o
   9   4   0        0.48       -0.63      3.70 o
   3   5   0       28.87       36.52      2.01 o
   4   5   0       36.97       37.65      4.68 o
   5   5   0       14.56       14.24      0.86 o
   6   5   0        0.66        0.39      0.81 o
   7   5   0        0.26        0.00      1.23 o
   8   5   0       11.17       11.32      1.74 o
   4   6   0       11.89       10.15      1.40 o
   5   6   0        4.38        2.90      1.10 o
 -12   1   1        0.16        4.90      5.85 o
 -10   1   1       34.38       36.70      5.65 o
  -9   1   1      140.17      144.51      9.83 o
  -8   1   1      331.49      366.64     10.90 o
  -7   1   1        1.13        0.96      1.99 o
  -6   1   1       13.82       15.10      2.04 o
  -5   1   1      217.07      204.32      4.93 o
  -4   1   1     1052.51      949.85     14.35 o
  -3   1   1     2531.17     2295.82     38.32 o
  -2   1   1    13619.04    14161.76    332.64 o
  -1   1   1      996.63      887.45     27.37 o
   0   1   1     3512.66     3608.81    155.91 o
   1   1   1      706.79      633.77     14.41 o
   2   1   1     4745.45     4470.26     53.88 o
   3   1   1      317.41      267.68      5.09 o
   4   1   1     2135.67     2046.91     25.94 o
   5   1   1      129.13      119.67      3.26 o
   6   1   1       26.15       26.40      2.12 o
   7   1   1       18.61       21.58      3.40 o
   8   1   1       72.36       71.03      4.62 o
   9   1   1        0.49       -0.35      2.74 o
  10   1   1       69.88       79.69      6.86 o
  11   1   1       56.45       52.94      4.23 o
  12   1   1       26.72       24.61      3.01 o
 -11   2   1        9.83       12.76      3.29 o
 -10   2   1       20.32       16.89      4.71 o
  -9   2   1      120.76      119.63     11.30 o
  -8   2   1       92.00       92.84      5.34 o
  -7   2   1       13.12       18.57      2.58 o
  -6   2   1       32.55       38.80      2.62 o
  -5   2   1        0.03        1.32      1.40 o
  -4   2   1      159.70      150.45      3.77 o
  -3   2   1        3.02        2.24      0.87 o
  -2   2   1      134.65      116.39      9.40 o
  -1   2   1      196.37      201.15      8.53 o
   0   2   1      274.66      289.01      5.50 o
   1   2   1      610.03      613.74     13.68 o
   2   2   1      434.06      398.76      9.66 o
   3   2   1      128.51      144.47      2.82 o
   4   2   1     2344.03     2232.56     28.04 o
   5   2   1      267.95      248.72     10.20 o
   6   2   1       86.46       86.26      3.02 o
   7   2   1       77.97       71.84      3.67 o
   8   2   1       17.33       16.09      2.83 o
   9   2   1        0.65        0.39      2.29 o
  10   2   1        1.82        3.04      2.65 o
  11   2   1        7.75        9.83      2.85 o
 -11   3   1        0.07       -0.55      2.83 o
 -10   3   1        0.14       -1.25      3.58 o
  -9   3   1       23.62       22.92      3.46 o
  -8   3   1      152.11      152.54      5.91 o
  -7   3   1      653.36      655.65     12.98 o
  -6   3   1      919.84      966.38     23.33 o
  -5   3   1       53.99       53.01      2.18 o
  -4   3   1      361.20      365.84     13.36 o
  -3   3   1      838.17      809.75     16.23 o
  -2   3   1      653.67      627.97     12.38 o
  -1   3   1       18.10       19.48      1.14 o
   1   3   1      295.70      315.74     20.14 o
   2   3   1        4.69        5.05      0.49 o
   3   3   1       57.38       54.98      1.75 o
   4   3   1      189.50      209.58      4.56 o
   5   3   1      228.25      246.56      7.76 o
   6   3   1      289.83      306.68     11.85 o
   7   3   1      476.37      538.81     21.63 o
   8   3   1        0.73        0.71      2.07 o
   9   3   1       49.97       52.81      3.86 o
  10   3   1       41.85       44.23      4.84 o
  -9   4   1       29.07       23.35      3.72 o
  -8   4   1        0.99        0.23      1.71 o
  -7   4   1        0.01        1.05      1.25 o
  -6   4   1       83.92       93.00      3.12 o
  -5   4   1        1.77        3.01      1.27 o
  -4   4   1      299.38      342.52     23.66 o
  -3   4   1      194.29      221.94      6.31 o
  -2   4   1       15.16       15.35      1.27 o
  -1   4   1      209.13      253.05      7.21 o
   2   4   1        3.40        3.66      0.47 o
   3   4   1        1.54        1.33      0.69 o
   4   4   1      498.87      533.48      8.04 o
   5   4   1      106.28      116.51      4.20 o
   6   4   1        2.77        3.16      1.36 o
   7   4   1       38.44       46.96      2.47 o
   8   4   1       17.25       21.75      2.77 o
   9   4   1        6.03        3.90      2.17 o
  -8   5   1        1.75        0.27      0.98 o
  -7   5   1        0.50        0.49      0.99 o
  -6   5   1        0.04        0.03      0.78 o
  -5   5   1        0.23       -0.04      0.70 o
  -4   5   1       29.23       36.80      2.29 o
  -3   5   1       62.76       69.19      2.90 o
  -2   5   1      233.27      282.48      9.43 o
   3   5   1       22.61       27.86      1.91 o
   4   5   1      139.90      161.31      5.30 o
   5   5   1        1.36        1.84      0.62 o
   6   5   1        1.10        1.21      0.75 o
   7   5   1       15.17       14.94      1.80 o
  -5   6   1        0.36        0.54      0.79 o
  -4   6   1        0.97        0.92      1.18 o
   4   6   1        4.18        2.03      1.04 o
   5   6   1        1.49        0.68      1.57 o
 -12   0   2       15.61        9.76      4.76 o
  -9   0   2        0.02       -2.45      4.08 o
  -8   0   2      112.59       96.59      6.26 o
  -6   0   2      201.35      181.22      7.72 o
  -5   0   2       15.27       12.39      2.53 o
  -4   0   2       34.68       37.05      3.29 o
   1   0   2        0.40       12.01      2.54 o
   3   0   2     1416.33     1293.45     26.58 o
   4   0   2       17.50       15.77      2.50 o
   5   0   2      480.09      434.32     11.22 o
   6   0   2     1306.54     1249.16     27.31 o
   7   0   2      211.66      204.77     37.65 o
   8   0   2      168.02      189.93     15.28 o
   9   0   2        1.67        0.68      3.55 o
  10   0   2        5.39        3.69      3.36 o
  11   0   2        9.07       10.36      5.05 o
  12   0   2        1.33        0.87      3.70 o
 -11   1   2        0.14        1.49      3.60 o
 -10   1   2       39.76       41.01      8.37 o
  -9   1   2      189.85      192.80     15.03 o
  -8   1   2        9.32       13.41      2.70 o
  -7   1   2       32.67       29.77      2.37 o
  -6   1   2      533.51      495.02     12.78 o
  -5   1   2       67.66       58.99      2.39 o
  -4   1   2       13.75        9.20      1.57 o
  -3   1   2     3524.94     3379.03     46.30 o
  -2   1   2     9830.76     9940.59    158.52 o
  -1   1   2     1101.22     1034.47     22.27 o
   0   1   2       41.27       38.81      0.99 o
   1   1   2     1011.25      970.34     19.24 o
   2   1   2     9278.65     9373.16    104.04 o
   3   1   2        1.54        1.37      1.22 o
   4   1   2     1361.14     1226.62     17.24 o
   5   1   2       74.92       60.56      2.64 o
   6   1   2       16.81       18.25      2.13 o
   7   1   2       24.69       23.94      3.59 o
   8   1   2       57.67       59.01      5.13 o
   9   1   2        6.88        5.40      2.48 o
  10   1   2        0.27       -2.28      2.61 o
  11   1   2       37.33       37.02      3.49 o
 -11   2   2        8.71        4.51      2.83 o
  -9   2   2      154.53      178.11     10.77 o
  -8   2   2      207.12      221.17     10.05 o
  -7   2   2        2.94        1.06      1.85 o
  -6   2   2      342.72      336.91      7.80 o
  -5   2   2     2205.19     2103.66     25.74 o
  -4   2   2     2731.51     2729.73     96.79 o
  -3   2   2        2.39        0.60      0.98 o
  -2   2   2       58.05       31.88     14.85 o
  -1   2   2      882.09      703.45     98.41 o
   0   2   2     1921.16     1926.11     32.91 o
   1   2   2       45.43       39.53      1.00 o
   2   2   2     2446.34     2445.59     51.20 o
   3   2   2        4.31        8.00      1.13 o
   4   2   2     1767.19     1801.65     31.26 o
   5   2   2      183.32      167.95      5.71 o
   6   2   2        0.86        3.20      1.48 o
   7   2   2        8.33        5.84      1.81 o
   8   2   2      368.34      415.95     17.18 o
   9   2   2      105.95      110.10      5.31 o
  10   2   2       48.27       44.30      4.20 o
  11   2   2        0.05       -0.51      2.28 o
 -11   3   2        0.39        4.40      3.85 o
 -10   3   2        1.27       -1.52      2.38 o
  -9   3   2        3.58        2.17      3.46 o
  -8   3   2       16.03        8.67      4.27 o
  -7   3   2       12.35        9.87      1.90 o
  -6   3   2      123.98      119.76      7.65 o
  -5   3   2       54.58       46.23      2.08 o
  -4   3   2       81.60       82.19      2.22 o
  -3   3   2      299.62      292.83      5.20 o
  -2   3   2      181.93      127.37     15.04 o
  -1   3   2        4.56        6.56      0.96 o
   0   3   2      125.40      149.89      4.05 o
   1   3   2        6.96        5.65      0.52 o
   2   3   2        8.40       11.85      1.07 o
   3   3   2        3.27        1.00      0.91 o
   4   3   2       60.10       58.05      3.28 o
   5   3   2       41.56       44.05      5.11 o
   6   3   2       97.20       99.39      4.45 o
   7   3   2        8.02        8.63      1.88 o
   8   3   2       30.87       27.09      2.83 o
   9   3   2        1.62        2.33      2.09 o
  10   3   2        0.16        0.10      2.45 o
  -9   4   2       21.73       16.24      2.90 o
  -8   4   2        0.03        0.93      2.29 o
  -7   4   2        3.07        3.44      1.39 o
  -6   4   2       44.01       45.68      1.89 o
  -5   4   2      187.60      201.01      6.21 o
  -4   4   2      188.18      183.82      6.90 o
  -3   4   2       21.86       27.21      6.89 o
  -2   4   2      102.99      108.84      3.46 o
  -1   4   2       11.63        9.91      1.38 o
   2   4   2      140.16      154.80      3.33 o
   3   4   2        5.19        5.94      0.64 o
   4   4   2      118.03      139.01      4.30 o
   5   4   2       54.01       54.02      2.00 o
   6   4   2        3.77        5.14      1.44 o
   7   4   2       24.82       29.30      3.99 o
   8   4   2       76.02       73.29     10.28 o
   9   4   2       31.48       31.07      3.15 o
  -8   5   2        0.26        1.01      1.44 o
  -7   5   2        0.17       -0.35      0.68 o
  -6   5   2        0.20       -0.02      0.58 o
  -5   5   2        4.16        2.33      0.52 o
  -4   5   2        0.14        0.23      1.40 o
  -3   5   2       34.65       36.44      2.85 o
  -2   5   2      313.50      368.85      6.52 o
   3   5   2        0.09       -0.38      0.87 o
   4   5   2        0.68        1.22      0.60 o
   5   5   2        0.21        0.58      0.74 o
   6   5   2       29.23       29.79      2.85 o
   7   5   2        9.92       10.24      1.60 o
  -4   6   2        1.67        1.11      1.39 o
   4   6   2        0.17        0.01      0.65 o
 -10   1   3        0.26        0.38      5.48 o
  -9   1   3       56.42       62.51      6.28 o
  -8   1   3      181.58      193.12      7.06 o
  -7   1   3      304.97      310.22     13.50 o
  -6   1   3      418.67      391.50     13.39 o
  -5   1   3       36.17       36.47      2.09 o
  -4   1   3        0.27        1.86      1.49 o
  -3   1   3      396.84      351.51      6.38 o
  -2   1   3      200.41      193.39      7.80 o
  -1   1   3       58.10       53.14      2.29 o
   0   1   3     3763.15     3610.92     50.55 o
   1   1   3      260.73      233.20      5.51 o
   2   1   3    11714.76    12750.60    136.80 o
   3   1   3      267.04      256.84      4.53 o
   4   1   3      485.49      449.82      7.41 o
   5   1   3     1565.73     1614.91     30.24 o
   6   1   3      403.83      411.32     12.10 o
   7   1   3       38.07       37.85      2.70 o
   8   1   3        0.00       -1.32      2.63 o
   9   1   3       10.89       10.17      2.53 o
  10   1   3       33.30       32.03      3.40 o
  11   1   3        0.55        1.39      2.68 o
  -9   2   3      163.12      181.33      7.82 o
  -8   2   3       29.76       30.67      3.35 o
  -7   2   3       14.61       12.42      2.12 o
  -6   2   3      340.97      349.91     12.76 o
  -5   2   3      179.50      205.22      5.20 o
  -4   2   3      106.21      101.51      3.03 o
  -3   2   3     2180.21     2208.16     38.91 o
  -2   2   3      192.19      191.86      6.83 o
  -1   2   3       74.43       75.58      2.28 o
   0   2   3     1274.83     1246.86     51.77 o
   1   2   3        2.31        1.51      0.51 o
   2   2   3      169.94      138.53      3.73 o
   3   2   3      121.32      106.13      2.63 o
   4   2   3      629.44      632.88     10.96 o
   5   2   3      229.25      225.03      5.21 o
   6   2   3        8.11       10.49      1.77 o
   7   2   3      118.93      125.32      4.68 o
   8   2   3        0.99        2.24      2.28 o
   9   2   3       63.45       65.88      4.21 o
  10   2   3       20.37       22.37      3.11 o
  11   2   3        0.04        2.18      2.71 o
  -9   3   3        3.68        2.78      2.62 o
  -8   3   3       30.25       30.08      3.62 o
  -7   3   3       88.34       84.17      3.69 o
  -6   3   3       12.59       10.80      1.77 o
  -5   3   3      386.66      393.83      6.77 o
  -4   3   3      235.51      241.88      6.25 o
  -3   3   3        7.68        7.28      0.71 o
  -2   3   3     1780.84     1831.28     69.81 o
  -1   3   3     1372.31     1362.62     54.35 o
   0   3   3     2538.76     2691.85     42.94 o
   1   3   3        0.27        0.43      0.54 o
   2   3   3      284.71      237.13      3.87 o
   3   3   3      128.87      134.77      3.59 o
   4   3   3       78.20       72.29      2.11 o
   5   3   3       56.68       58.89      2.82 o
   6   3   3      730.92      754.31     12.68 o
   7   3   3       12.86       17.10      2.26 o
   8   3   3       73.71       75.05      3.83 o
   9   3   3        0.14        0.70      2.28 o
  10   3   3       11.87        8.67      3.13 o
  -9   4   3       36.57       30.11      4.84 o
  -8   4   3       21.10       18.41      2.38 o
  -7   4   3        2.27        3.56      1.31 o
  -6   4   3        0.06       -0.79      1.08 o
  -5   4   3       53.28       64.65      4.21 o
  -4   4   3      407.24      459.47     11.41 o
  -3   4   3      247.84      283.48      6.84 o
  -2   4   3      385.44      438.02      9.71 o
  -1   4   3       58.36       66.18      1.88 o
   0   4   3      259.99      263.67      6.88 o
   1   4   3      126.18      122.19      4.12 o
   2   4   3       29.91       32.43      1.61 o
   3   4   3       82.46       89.26      4.37 o
   4   4   3        1.87        1.01      0.68 o
   5   4   3       96.32       95.20      2.79 o
   6   4   3       21.61       21.53      1.97 o
   7   4   3        9.43        7.43      1.94 o
   8   4   3       11.90       10.13      1.83 o
   9   4   3       39.38       31.97      2.41 o
  -8   5   3        6.98        5.55      2.73 o
  -7   5   3       35.75       38.31      3.33 o
  -6   5   3        6.96        4.29      0.64 o
  -5   5   3       18.47       18.35      2.66 o
  -4   5   3        1.68       -0.41      1.63 o
  -3   5   3       31.39       36.88      4.48 o
  -2   5   3      155.70      182.06      4.64 o
  -1   5   3        9.77        7.85      0.82 o
   3   5   3        5.43        3.99      0.56 o
   4   5   3       18.67       19.01      2.44 o
   5   5   3       93.89      113.74      4.19 o
   6   5   3       26.26       23.90      1.57 o
   7   5   3        2.02        1.92      1.61 o
  -5   6   3        3.90        2.98      1.43 o
  -4   6   3        0.18       -0.43      1.71 o
  -3   6   3        3.12        1.16      0.58 o
   4   6   3       21.66       22.29      4.84 o
 -11   0   4        5.01        5.65      6.65 o
 -10   0   4       46.24       44.38      8.05 o
  -7   0   4       51.01       47.52      3.97 o
  -6   0   4      101.63      105.42      5.38 o
  -5   0   4     2063.82     1990.74     41.37 o
  -4   0   4     1568.24     1445.20     32.09 o
  -3   0   4     1292.52     1158.84     24.67 o
   3   0   4      698.60      597.73     14.21 o
   4   0   4     1766.24     1681.56     80.35 o
   5   0   4      664.65      593.03     14.16 o
   6   0   4      192.89      209.57      7.57 o
   7   0   4      186.38      183.97      8.92 o
   8   0   4      191.55      197.49      8.85 o
   9   0   4      139.60      157.99     16.35 o
  10   0   4       13.04       13.39      4.37 o
  11   0   4       20.86       18.37      4.81 o
 -10   1   4       60.26       66.36      4.64 o
  -9   1   4       54.27       50.92      4.40 o
  -8   1   4       31.65       32.58      3.66 o
  -7   1   4       71.54       67.23      3.50 o
  -6   1   4      134.90      127.58      8.73 o
  -5   1   4      662.99      690.95     12.17 o
  -4   1   4        4.06        6.96      1.57 o
  -3   1   4      226.23      188.01      3.60 o
  -2   1   4      485.75      434.08     11.89 o
  -1   1   4      446.67      354.27      6.66 o
   0   1   4        9.79       13.60      0.94 o
   1   1   4     1268.60     1234.13     35.32 o
   2   1   4     4836.08     4611.65     52.89 o
   3   1   4     1352.42     1286.06     23.13 o
   4   1   4     2122.58     2135.41     28.32 o
   5   1   4       19.78       19.51      1.90 o
   6   1   4      134.09      126.37      3.84 o
   7   1   4      111.45      102.46      3.85 o
   8   1   4        7.17        6.37      2.02 o
   9   1   4       87.83       98.01      7.00 o
  10   1   4        1.46        2.10      2.71 o
  11   1   4        2.43        4.29      2.63 o
 -10   2   4       22.32       28.28      3.97 o
  -9   2   4        1.22        2.74      3.03 o
  -8   2   4        0.12       -0.61      2.73 o
  -7   2   4       53.26       53.07      2.96 o
  -6   2   4       10.62        8.20      1.69 o
  -5   2   4       64.51       64.13      3.27 o
  -4   2   4       27.46       19.86      1.37 o
  -3   2   4      977.15      995.68     30.34 o
  -2   2   4     2051.75     1976.83     22.37 o
  -1   2   4      264.52      241.60      7.03 o
   0   2   4       24.14       21.52      0.67 o
   1   2   4      978.83      899.92     19.27 o
   2   2   4     3601.34     3542.95     63.36 o
   3   2   4     1036.10     1025.36     22.17 o
   4   2   4      578.69      581.80      9.72 o
   5   2   4      321.40      314.19      6.93 o
   6   2   4       45.35       43.30      2.69 o
   7   2   4       10.04        6.65      1.77 o
   8   2   4       16.56       17.50      2.25 o
   9   2   4       44.79       46.55      3.50 o
  10   2   4       18.24       14.79      2.71 o
  11   2   4        1.67        2.64      2.31 o
 -10   3   4        9.87        7.83      4.09 o
  -9   3   4        0.00        3.52      2.40 o
  -8   3   4       12.26       18.12      3.66 o
  -7   3   4        0.14        2.63      2.04 o
  -6   3   4       53.67       60.53      2.75 o
  -5   3   4        4.30        3.82      1.20 o
  -4   3   4       43.63       38.88      3.22 o
  -3   3   4       16.40       17.64      1.29 o
  -2   3   4        8.10        7.17      1.14 o
  -1   3   4      106.60      109.61      3.88 o
   0   3   4       14.48       12.12      0.92 o
   1   3   4       64.41       72.81      1.90 o
   2   3   4        0.00        0.30      0.56 o
   3   3   4        8.79        7.43      0.94 o
   4   3   4      160.41      178.02      3.88 o
   5   3   4       19.61       16.87      1.72 o
   6   3   4       29.28       29.34      2.45 o
   7   3   4        9.96        7.79      1.77 o
   8   3   4        0.02       -1.15      1.83 o
   9   3   4        2.97        4.43      2.36 o
  10   3   4        2.83        1.81      2.47 o
  -8   4   4        0.04       -0.18      1.71 o
  -7   4   4        0.41        1.11      1.29 o
  -6   4   4        0.06        1.05      1.14 o
  -5   4   4        0.51       -0.70      0.70 o
  -4   4   4       38.91       38.07      1.61 o
  -3   4   4      221.75      269.40     24.31 o
  -2   4   4      301.75      323.00     10.30 o
  -1   4   4       39.73       43.60      2.12 o
   0   4   4        0.73        0.37      0.72 o
   1   4   4      179.75      178.24      4.59 o
   2   4   4       78.34       69.19      1.98 o
   3   4   4       70.80       77.37      2.32 o
   4   4   4       86.08       98.73      4.16 o
   5   4   4        6.98        5.98      1.57 o
   6   4   4       11.28       11.88      1.93 o
   7   4   4       20.04       21.36      1.93 o
   8   4   4        9.52       11.49      1.96 o
   9   4   4        1.32        0.58      1.68 o
  -8   5   4        4.49        4.38      1.26 o
  -7   5   4        0.00        0.67      0.70 o
  -6   5   4        1.27        0.25      1.64 o
  -5   5   4        0.24       -0.02      1.61 o
  -4   5   4        2.29        1.77      1.21 o
  -3   5   4       18.34       25.55      2.84 o
  -2   5   4       11.37       13.94      1.28 o
  -1   5   4       39.72       38.89      1.51 o
   0   5   4       50.91       45.27      3.83 o
   1   5   4       23.72       15.58      1.52 o
   2   5   4       26.98       24.62      1.66 o
   3   5   4       54.84       52.95      1.76 o
   4   5   4       10.13       11.13      0.92 o
   5   5   4        0.53        0.30      0.68 o
   6   5   4        4.64        3.98      0.85 o
   7   5   4        0.18        0.15      1.08 o
  -5   6   4        8.30        6.52      1.85 o
  -4   6   4       15.56       16.74      1.96 o
  -3   6   4        5.97        2.97      0.82 o
   4   6   4       15.51       12.25      0.82 o
 -11   1   5        3.67        0.21      6.13 o
 -10   1   5       10.98       13.41      5.78 o
  -9   1   5       67.00       66.72      9.16 o
  -8   1   5       10.22        9.97      4.69 o
  -7   1   5      283.59      278.45      9.06 o
  -6   1   5      685.65      656.04     16.09 o
  -5   1   5     2446.18     2550.04    135.24 o
  -4   1   5      414.04      407.65     12.55 o
  -3   1   5      303.56      322.97      6.92 o
  -2   1   5      912.70      837.99     19.28 o
  -1   1   5      496.90      485.61     11.72 o
   0   1   5     1545.06     1470.89     24.52 o
   1   1   5      170.42      173.19      3.36 o
   2   1   5      712.32      696.25      9.97 o
   3   1   5      788.32      744.82      9.91 o
   4   1   5      225.13      247.85      5.06 o
   5   1   5       73.17       67.71      2.84 o
   6   1   5      181.55      174.60      4.68 o
   7   1   5      154.95      154.08      5.77 o
   8   1   5      157.03      164.09      6.07 o
   9   1   5        4.46        3.54      2.35 o
  10   1   5        6.93        4.50      2.72 o
  11   1   5        1.77        0.46      2.54 o
 -11   2   5        3.45       -2.48      4.94 o
 -10   2   5        0.25       -0.45      4.87 o
  -9   2   5        2.00        1.15      4.23 o
  -8   2   5       24.53       26.74      2.91 o
  -7   2   5       91.83      100.37      4.32 o
  -6   2   5       43.17       38.82      2.35 o
  -5   2   5      183.07      182.30      7.89 o
  -4   2   5     1632.79     1618.20     36.90 o
  -3   2   5      423.76      438.71     11.64 o
  -2   2   5      641.68      684.10     19.92 o
  -1   2   5      448.56      408.06      7.90 o
   0   2   5       41.39       40.75      7.89 o
   1   2   5       65.64       73.94      1.67 o
   2   2   5      639.09      680.83     10.53 o
   3   2   5      300.56      272.39      7.20 o
   4   2   5     1104.41     1104.03     15.23 o
   5   2   5        0.08        0.93      1.37 o
   6   2   5      281.36      272.36      6.81 o
   7   2   5       20.77       21.56      2.41 o
   8   2   5       11.39        9.23      2.16 o
   9   2   5       84.95       91.39      6.21 o
  10   2   5       10.80       11.09      2.68 o
  11   2   5        0.89       -1.43      1.98 o
 -11   3   5       23.91       24.62      4.99 o
 -10   3   5        0.11       -2.03      2.59 o
  -9   3   5        8.57       11.49      2.46 o
  -8   3   5       37.39       40.56      2.86 o
  -7   3   5      143.29      133.31      6.63 o
  -6   3   5       68.61       64.01      2.65 o
  -5   3   5       36.84       38.65      1.92 o
  -4   3   5       58.89       57.14      1.95 o
  -3   3   5       59.05       44.98      1.98 o
  -2   3   5      211.06      213.69      6.38 o
  -1   3   5     1122.13     1121.84     17.89 o
   0   3   5      647.67      640.85     12.98 o
   1   3   5      822.87      814.20     16.44 o
   2   3   5      160.29      156.19      5.83 o
   3   3   5       33.90       35.40      1.47 o
   4   3   5      114.57      110.51      2.98 o
   5   3   5      405.15      415.87      9.44 o
   6   3   5       36.65       30.43      2.23 o
   7   3   5      132.21      139.70      5.07 o
   8   3   5        8.96       10.31      2.01 o
   9   3   5        1.14        2.25      1.87 o
  10   3   5        1.62        1.34      1.96 o
  -9   4   5        0.43        0.11      5.09 o
  -8   4   5        9.40        8.16      2.25 o
  -7   4   5       45.16       42.50      2.88 o
  -6   4   5       40.70       41.84      1.98 o
  -5   4   5       19.46       18.84      1.47 o
  -4   4   5      184.00      179.94      7.47 o
  -3   4   5        2.56        4.25      2.03 o
  -2   4   5        0.22        1.42      1.54 o
  -1   4   5      132.51      128.32      3.38 o
   0   4   5       20.51       16.81      1.51 o
   1   4   5       54.73       52.74      1.42 o
   2   4   5      298.17      335.31     11.19 o
   3   4   5      163.14      185.29      6.93 o
   4   4   5        7.17        6.49      1.04 o
   5   4   5        1.84        0.34      1.18 o
   6   4   5        5.99        6.92      1.50 o
   7   4   5        0.97        0.91      1.47 o
   8   4   5        0.26       -0.07      1.98 o
   9   4   5        9.29        6.89      2.01 o
  -8   5   5        0.52        0.70      0.95 o
  -7   5   5       18.22       17.76      1.86 o
  -6   5   5       70.25       60.94      8.12 o
  -5   5   5      122.77      147.96      5.58 o
  -4   5   5       35.84       41.06      2.58 o
  -3   5   5        0.00        0.04      1.03 o
  -2   5   5       15.27       19.50      2.27 o
  -1   5   5       43.71       41.23      1.85 o
   0   5   5        5.76        5.16      1.09 o
   1   5   5        8.36        7.82      1.22 o
   2   5   5        0.08       -0.25      0.25 o
   3   5   5        0.54        0.96      0.65 o
   4   5   5        1.59        1.34      1.18 o
   5   5   5        1.06        0.95      0.76 o
   6   5   5       12.40       12.61      1.43 o
   7   5   5        7.49        5.82      1.32 o
  -5   6   5       16.68       18.18      3.34 o
  -4   6   5       23.39       24.13      2.36 o
  -3   6   5        1.60        2.07      0.92 o
  -2   6   5        6.12        2.78      0.72 o
   4   6   5        5.97        4.58      0.62 o
  -7   0   6      822.34      821.97     31.08 o
  -6   0   6      642.70      686.23     15.61 o
  -5   0   6      138.53      129.30      5.45 o
  -4   0   6      472.56      409.10     21.83 o
  -3   0   6     2584.65     2381.13     38.90 o
  -2   0   6     9379.91     9876.60    482.09 o
   0   0   6     8960.92     9427.88    207.16 o
   1   0   6    11145.51    11545.60    175.58 o
   2   0   6     1889.36     1721.35     30.64 o
   3   0   6        3.61        3.70      1.87 o
   4   0   6        3.39        0.50      2.01 o
   5   0   6       50.41       41.23      2.83 o
   6   0   6     1199.95     1268.15     65.73 o
   7   0   6      296.41      314.01      9.37 o
   8   0   6        3.42        2.95      3.47 o
   9   0   6       61.46       68.52      5.55 o
  10   0   6       87.43       93.19     10.42 o
  11   0   6        1.99        4.98      3.36 o
  -8   1   6       16.04       15.58      4.56 o
  -7   1   6      105.40      110.53      6.40 o
  -6   1   6       16.77       17.88      2.07 o
  -5   1   6      534.75      476.89     11.60 o
  -4   1   6     3098.00     3143.20     40.69 o
  -3   1   6      395.04      416.08      6.43 o
  -2   1   6      897.19      819.64     29.17 o
  -1   1   6     3717.25     3586.63     86.18 o
   0   1   6     1339.90     1360.24     13.56 o
   1   1   6        9.06       11.55      1.12 o
   2   1   6      492.92      425.92     11.13 o
   3   1   6      885.34      818.71     11.20 o
   4   1   6      123.73      118.51      3.08 o
   5   1   6      133.52      124.55      3.94 o
   6   1   6       37.53       34.82      2.59 o
   7   1   6        2.39        0.29      1.96 o
   8   1   6      140.49      158.67      7.54 o
   9   1   6       67.03       74.75      3.88 o
  10   1   6        6.27        6.93      2.49 o
  11   1   6       27.10       23.27      3.72 o
 -11   2   6        8.83        8.72      4.07 o
 -10   2   6        8.12       11.88      4.24 o
  -9   2   6       15.28       22.15      4.90 o
  -8   2   6       77.38       82.90     10.40 o
  -7   2   6        0.29       -1.03      1.71 o
  -6   2   6       26.97       21.22      2.03 o
  -5   2   6      107.88      103.39      3.01 o
  -4   2   6      192.30      198.36      3.88 o
  -3   2   6      276.57      283.35      9.98 o
  -2   2   6       96.68      119.54      4.35 o
  -1   2   6      238.63      239.04      3.19 o
   0   2   6     1712.05     1749.56     18.99 o
   1   2   6      143.62      128.73      2.51 o
   2   2   6      552.38      627.98     12.89 o
   3   2   6     1282.33     1331.59     49.30 o
   4   2   6        0.31        2.27      1.08 o
   5   2   6      159.40      154.04      4.37 o
   6   2   6       33.44       30.54      2.27 o
   7   2   6      149.65      156.89      5.98 o
   8   2   6        0.65        0.51      2.19 o
   9   2   6       13.57       12.70      2.53 o
  10   2   6        0.13        1.14      2.27 o
 -11   3   6        1.99        4.12      4.90 o
 -10   3   6        1.34        0.08      4.52 o
  -9   3   6        2.25        1.36      3.27 o
  -8   3   6       23.74       25.20      2.28 o
  -7   3   6        1.89        4.73      2.17 o
  -6   3   6       13.24       15.06      1.84 o
  -5   3   6        3.83        3.51      1.20 o
  -4   3   6        0.00        0.03      0.89 o
  -3   3   6       44.43       45.43      3.06 o
  -2   3   6       32.65       33.40      1.35 o
  -1   3   6        3.21        3.84      0.59 o
   0   3   6       57.75       66.76      1.68 o
   1   3   6      192.59      216.65     12.05 o
   2   3   6      137.79      135.19      2.48 o
   3   3   6       82.61       78.75      3.51 o
   4   3   6        0.22        0.52      1.08 o
   5   3   6       71.09       66.70      2.83 o
   6   3   6        5.17        4.41      1.53 o
   7   3   6       12.13       14.00      2.25 o
   8   3   6        0.04        0.24      2.21 o
   9   3   6        0.50       -0.51      2.27 o
  10   3   6        0.56        0.10      3.02 o
  -9   4   6        2.79        1.39      2.25 o
  -8   4   6       35.92       34.10      3.48 o
  -7   4   6       16.87       20.64      2.68 o
  -6   4   6       12.03        9.06      1.17 o
  -5   4   6        2.14        2.58      0.82 o
  -4   4   6       84.43       90.47      4.74 o
  -3   4   6      111.64      146.48     18.98 o
  -2   4   6       15.64       15.42      1.42 o
  -1   4   6       21.27       20.37      1.51 o
   0   4   6        4.14        2.63      1.46 o
   1   4   6        7.21        7.58      0.74 o
   2   4   6        4.61        8.61      1.29 o
   3   4   6       32.02       38.53      1.75 o
   4   4   6        0.02        0.16      1.53 o
   5   4   6        0.01        1.02      1.01 o
   6   4   6        2.04        0.79      1.67 o
   7   4   6        4.19        2.82      1.99 o
   8   4   6        5.14        1.65      1.72 o
  -8   5   6        5.53        3.72      1.05 o
  -7   5   6       13.63       12.46      1.13 o
  -6   5   6       30.08       30.27      3.08 o
  -5   5   6       11.32       10.95      1.78 o
  -4   5   6        1.41        0.70      1.33 o
  -3   5   6        1.52        0.90      1.46 o
  -2   5   6       35.19       33.11      1.84 o
  -1   5   6        6.21       10.82      1.77 o
   0   5   6        4.57        5.27      1.20 o
   1   5   6        2.47        1.31      1.62 o
   2   5   6       18.22       17.42      1.69 o
   3   5   6        1.48        1.21      0.56 o
   4   5   6        6.09        5.91      1.08 o
   5   5   6        6.02        5.90      1.61 o
   6   5   6        0.02        0.58      0.91 o
  -4   6   6        2.62        0.94      1.22 o
  -3   6   6       20.66       17.32      0.97 o
  -2   6   6        6.89        4.46      0.95 o
   3   6   6        0.00       -0.78      0.78 o
 -10   1   7       55.58       52.81      7.23 o
  -9   1   7       12.63        9.05      4.08 o
  -8   1   7        4.54        3.80      4.21 o
  -7   1   7       18.70       17.25      2.18 o
  -6   1   7       57.38       49.50      3.08 o
  -5   1   7       81.37       60.87      2.65 o
  -4   1   7      148.20      132.02      3.26 o
  -3   1   7       22.51       21.05      1.44 o
  -2   1   7      233.42      218.07      4.14 o
  -1   1   7      975.63      897.94     25.00 o
   0   1   7     2064.99     2013.40     18.73 o
   1   1   7      841.06      822.29     11.84 o
   2   1   7        0.54       12.56      6.78 o
   3   1   7      183.54      192.78      6.45 o
   4   1   7       20.50       19.92      1.65 o
   5   1   7       40.99       45.08      2.60 o
   6   1   7       23.31       21.23      2.08 o
   7   1   7       48.08       48.53      3.19 o
   8   1   7       41.86       42.72      3.36 o
   9   1   7        9.78       12.69      2.45 o
  10   1   7       11.67       12.42      2.39 o
  11   1   7       19.74       17.87      3.10 o
 -10   2   7        7.74        4.17      3.86 o
  -9   2   7       52.97       48.74      4.86 o
  -8   2   7       25.03       25.15      4.09 o
  -7   2   7       81.84       82.35      4.35 o
  -6   2   7       24.13       24.86      2.01 o
  -5   2   7      105.46      117.02      3.43 o
  -4   2   7       77.20       83.81      2.63 o
  -3   2   7      986.57     1056.52     19.93 o
  -2   2   7      115.31      107.90      3.38 o
  -1   2   7      525.27      522.19      8.01 o
   0   2   7       17.16       18.97      0.97 o
   1   2   7        2.85        5.15      0.76 o
   2   2   7      783.79      778.72     17.50 o
   3   2   7      254.92      266.31      4.46 o
   4   2   7      107.74      105.53      3.38 o
   5   2   7      180.75      192.07      5.03 o
   6   2   7        5.59        4.64      1.71 o
   7   2   7       26.22       23.21      2.25 o
   8   2   7        2.76        4.99      1.95 o
   9   2   7        0.04       -0.68      2.02 o
  10   2   7        4.02        4.40      1.91 o
 -10   3   7       45.00       47.86      8.09 o
  -9   3   7       27.74       24.70      4.27 o
  -8   3   7        9.08        4.87      1.98 o
  -7   3   7      184.67      199.60      7.69 o
  -6   3   7      533.20      573.90     11.05 o
  -5   3   7      218.08      237.12      5.87 o
  -4   3   7       13.32       13.75      1.20 o
  -3   3   7        1.03        1.06      0.85 o
  -2   3   7        1.85        1.36      0.50 o
  -1   3   7      158.12      172.28      3.20 o
   0   3   7      862.14      926.50     27.24 o
   1   3   7       12.82       12.89      0.81 o
   2   3   7      163.66      156.70      5.11 o
   3   3   7      236.33      265.04      4.62 o
   4   3   7       91.96      100.52      3.14 o
   5   3   7       26.44       24.40      2.00 o
   6   3   7        0.26        0.20      1.45 o
   7   3   7      393.49      431.75     16.99 o
   8   3   7       20.62       24.15      2.95 o
   9   3   7        2.27        0.28      1.91 o
  -9   4   7       51.27       52.84      3.22 o
  -8   4   7       60.91       61.20      3.69 o
  -7   4   7        9.73       12.33      1.57 o
  -6   4   7        0.68        1.51      1.15 o
  -5   4   7       13.50       17.99      1.25 o
  -4   4   7       26.53       28.97      1.69 o
  -3   4   7       10.42        8.95      1.53 o
  -2   4   7       19.38       21.10      1.78 o
  -1   4   7       10.47       10.55      2.16 o
   0   4   7       23.16       22.54      1.02 o
   1   4   7       11.01       11.69      0.88 o
   2   4   7      139.13      163.97      3.35 o
   3   4   7       15.22       15.95      1.25 o
   4   4   7       88.33       90.95      2.76 o
   5   4   7      117.70      128.57      6.31 o
   6   4   7       78.27       88.04      3.16 o
   7   4   7        3.07        1.96      1.68 o
   8   4   7        8.24        4.21      1.93 o
  -7   5   7       20.29       20.05      1.92 o
  -6   5   7        8.99        6.72      0.74 o
  -5   5   7        1.95        4.19      2.84 o
  -4   5   7       17.70       18.77      6.21 o
  -3   5   7        3.75        4.01      1.08 o
  -2   5   7       38.87       39.44      1.65 o
  -1   5   7       14.22       13.62      1.52 o
   0   5   7      136.60      193.62      5.37 o
   1   5   7       32.19       41.97      2.34 o
   2   5   7        0.32        0.83      0.58 o
   3   5   7        0.38        1.00      0.61 o
   4   5   7        4.82        4.24      1.18 o
   5   5   7        2.69        1.58      1.27 o
   6   5   7        0.68        0.97      0.99 o
  -4   6   7        3.63        2.16      0.86 o
  -3   6   7        9.73        7.81      1.42 o
  -2   6   7       18.77       17.90      1.70 o
  -1   6   7        6.18        2.47      0.88 o
   0   6   7        0.84        0.40      0.64 o
   1   6   7        1.28        0.55      0.74 o
   2   6   7        0.01        0.11      1.02 o
   3   6   7        5.61        3.55      1.15 o
 -12   0   8        7.89       11.37      4.89 o
 -10   0   8      118.86      142.85      8.42 o
  -9   0   8       67.63       73.07      6.48 o
  -8   0   8        5.05        6.34      3.02 o
  -7   0   8      900.19      948.07     77.43 o
  -6   0   8      258.57      275.24      9.32 o
  -5   0   8      185.99      174.40      6.25 o
  -4   0   8      394.26      354.05      8.86 o
  -3   0   8      210.14      216.02      9.75 o
  -2   0   8     3750.03     3952.87     61.41 o
  -1   0   8      526.60      440.46      7.22 o
   0   0   8     4731.26     5040.31     65.45 o
   1   0   8        0.32        0.75      1.38 o
   2   0   8      332.50      334.42      7.53 o
   3   0   8     2099.96     2060.68     39.91 o
   4   0   8       56.97       54.81      3.15 o
   5   0   8      301.95      334.48     10.05 o
   6   0   8      149.91      162.22      8.35 o
   7   0   8       48.62       51.27      4.48 o
   8   0   8        9.92        8.70      3.51 o
   9   0   8        0.59       -2.09      3.52 o
  10   0   8        0.60       -2.01      2.79 o
 -12   1   8        2.85        2.96      3.31 o
 -11   1   8        5.93        5.35      3.59 o
 -10   1   8       38.51       34.47      3.92 o
  -9   1   8      171.15      186.52      6.78 o
  -8   1   8      214.92      224.60     12.09 o
  -7   1   8        0.25       -1.38      2.01 o
  -6   1   8       47.24       45.74      2.50 o
  -5   1   8      278.92      247.03      4.92 o
  -4   1   8      154.50      160.00      5.69 o
  -3   1   8      559.07      525.09      7.55 o
  -2   1   8     2612.49     2588.86     34.84 o
  -1   1   8      472.30      425.20      7.46 o
   0   1   8      490.55      467.24      9.93 o
   1   1   8      541.83      506.22      5.92 o
   2   1   8      198.69      240.72      4.36 o
   3   1   8      174.34      169.24      3.50 o
   4   1   8     1257.80     1301.54     20.74 o
   5   1   8      124.25      119.18      4.16 o
   6   1   8        0.23       -0.65      1.66 o
   7   1   8       18.69       19.20      3.46 o
   8   1   8        5.47        5.48      2.78 o
   9   1   8        3.00        5.50      2.97 o
  10   1   8        3.84        1.80      2.40 o
 -11   2   8        0.31        0.39      2.47 o
 -10   2   8       11.05       10.07      3.24 o
  -9   2   8       62.54       58.05      3.83 o
  -8   2   8      234.15      253.29      7.26 o
  -7   2   8      424.52      484.08     12.06 o
  -6   2   8      332.00      354.75      6.84 o
  -5   2   8      153.44      148.62      5.44 o
  -4   2   8      413.03      393.28     20.80 o
  -3   2   8      232.59      187.28      5.49 o
  -2   2   8       42.79       32.88      1.48 o
  -1   2   8       39.71       46.15      1.52 o
   0   2   8       25.77       27.91      1.32 o
   1   2   8      282.08      273.17      4.68 o
   2   2   8      195.76      193.11      3.49 o
   3   2   8       54.16       53.75      2.73 o
   4   2   8      232.20      229.42      5.70 o
   5   2   8      822.07      887.70     21.66 o
   6   2   8      179.79      186.15      5.69 o
   7   2   8       69.06       74.77      3.96 o
   8   2   8        1.60        0.81      2.49 o
   9   2   8       84.88       72.19      7.89 o
  10   2   8        7.64        5.04      1.95 o
 -10   3   8        8.56        6.07      6.02 o
  -9   3   8        8.99       11.29      2.54 o
  -8   3   8       10.21       11.43      2.08 o
  -7   3   8       26.26       26.54      2.17 o
  -6   3   8       82.38       81.55      3.17 o
  -5   3   8       47.85       47.48      2.11 o
  -4   3   8       26.53       30.34      1.71 o
  -3   3   8      118.06      116.68      3.09 o
  -2   3   8        0.18       -0.13      0.81 o
  -1   3   8       35.24       36.11      2.11 o
   0   3   8       46.26       52.05      1.63 o
   1   3   8       13.18       15.93      0.98 o
   2   3   8       53.99       63.77      1.67 o
   3   3   8       32.76       31.49      1.47 o
   4   3   8      109.66      113.55      3.49 o
   5   3   8        0.37        0.71      1.36 o
   6   3   8       25.20       27.44      2.19 o
   7   3   8       19.58       14.25      2.30 o
   8   3   8        0.19       -0.87      2.07 o
   9   3   8        4.60        0.60      1.68 o
  -9   4   8        0.15       -1.21      1.83 o
  -8   4   8       13.61       14.98      1.79 o
  -7   4   8        6.55        7.56      1.42 o
  -6   4   8       35.01       35.34      2.01 o
  -5   4   8        0.31        0.33      1.14 o
  -4   4   8       17.69       16.17      1.47 o
  -3   4   8        2.75        1.84      0.53 o
  -2   4   8       75.74       80.27      3.88 o
  -1   4   8      183.81      210.90      7.56 o
   0   4   8       11.54       12.15      0.84 o
   1   4   8       51.67       55.75      7.11 o
   2   4   8       36.12       31.60      1.21 o
   3   4   8        0.38        1.17      1.54 o
   4   4   8       64.82       63.99      2.00 o
   5   4   8       71.04       75.78      2.77 o
   6   4   8       30.48       30.19      2.41 o
   7   4   8        9.98        9.70      1.92 o
   8   4   8        5.12        4.91      1.77 o
  -7   5   8        0.71        0.11      1.17 o
  -6   5   8        2.19        1.97      0.60 o
  -5   5   8        9.43       11.64      2.39 o
  -4   5   8       70.61       84.52      3.68 o
  -3   5   8        4.24        6.68      1.62 o
  -2   5   8       22.82       21.74      1.41 o
  -1   5   8       20.00       17.34      1.80 o
   0   5   8        2.76        2.24      1.34 o
   1   5   8        0.39        0.28      1.17 o
   2   5   8       15.65       14.12      1.46 o
   3   5   8       16.79       19.02      1.59 o
   4   5   8       48.76       52.61      2.37 o
   5   5   8        6.33        5.63      1.32 o
   6   5   8        0.28       -1.26      1.32 o
  -4   6   8        2.06        3.39      2.45 o
  -3   6   8        0.19       -0.04      1.37 o
  -2   6   8        2.04        1.41      1.15 o
  -1   6   8        0.28       -0.65      0.92 o
   0   6   8        7.03        4.00      1.55 o
   1   6   8       10.08        3.92      1.68 o
 -12   1   9        2.84        4.79      2.99 o
 -11   1   9       49.26       52.10      4.62 o
 -10   1   9       58.46       58.46      4.22 o
  -9   1   9        0.02       -2.49      2.49 o
  -8   1   9       28.00       29.80      3.13 o
  -7   1   9       80.55       75.73      3.65 o
  -6   1   9       13.81       14.20      2.18 o
  -5   1   9       14.13        8.31      1.82 o
  -4   1   9      251.34      240.85     10.87 o
  -3   1   9       63.89       55.44      2.70 o
  -2   1   9     1163.97     1207.23     17.60 o
  -1   1   9       80.22       77.85      1.75 o
   0   1   9       74.22       72.73      2.57 o
   1   1   9      778.69      763.49     14.26 o
   2   1   9     1606.99     1617.67     51.65 o
   3   1   9     1813.53     1976.86     47.80 o
   4   1   9        0.32        0.99      1.38 o
   5   1   9       27.38       29.68      2.18 o
   6   1   9       99.52      101.66      4.33 o
   7   1   9       93.50      104.94      6.69 o
   8   1   9        1.16       -0.94      1.99 o
   9   1   9       19.17       16.78      3.41 o
  10   1   9        0.50        0.68      1.90 o
 -11   2   9        3.66        1.34      2.39 o
 -10   2   9        0.13       -0.26      2.70 o
  -9   2   9       66.61       80.63      7.74 o
  -8   2   9       94.76      103.23      4.91 o
  -7   2   9        1.05        4.37      1.91 o
  -6   2   9       39.86       36.20      2.37 o
  -5   2   9       32.86       29.42      1.95 o
  -4   2   9       98.54      115.31      3.13 o
  -3   2   9      522.22      524.62     20.97 o
  -2   2   9     1173.11     1229.60     23.77 o
  -1   2   9        4.53        3.58      0.93 o
   0   2   9      121.51      104.73      2.38 o
   1   2   9      133.91      149.43      3.18 o
   2   2   9       23.27       19.38      1.28 o
   3   2   9        4.88        3.66      1.37 o
   4   2   9       51.50       50.39      2.52 o
   5   2   9      167.57      179.67      5.41 o
   6   2   9        1.56        0.94      1.65 o
   7   2   9       11.84       13.71      2.43 o
   8   2   9        7.13        7.62      2.42 o
   9   2   9       14.60       13.47      2.57 o
  10   2   9       12.30        4.33      2.07 o
 -10   3   9        0.63        0.75      1.74 o
  -9   3   9        2.10        4.68      2.44 o
  -8   3   9       44.67       49.78      3.17 o
  -7   3   9        0.59       -0.32      1.55 o
  -6   3   9        0.52        0.37      1.33 o
  -5   3   9      358.86      373.95      7.41 o
  -4   3   9      825.20      814.16     12.62 o
  -3   3   9      537.00      539.87      7.90 o
  -2   3   9       21.49       17.91      1.25 o
  -1   3   9       13.85       11.29      0.94 o
   0   3   9     1190.73     1228.88     16.15 o
   1   3   9      297.51      323.00      6.93 o
   2   3   9       49.66       50.55      2.39 o
   3   3   9        6.03        6.19      1.04 o
   4   3   9       59.99       59.95      2.16 o
   5   3   9      160.44      174.04      4.91 o
   6   3   9       34.59       30.08      2.42 o
   7   3   9       36.27       32.43      2.48 o
   8   3   9       74.12       73.44      3.56 o
   9   3   9       40.47       37.85      3.22 o
  -9   4   9        4.23        3.20      1.60 o
  -8   4   9        0.09       -0.77      1.26 o
  -7   4   9        3.97        3.35      1.37 o
  -6   4   9      138.10      152.97      7.33 o
  -5   4   9        7.53        4.96      1.01 o
  -4   4   9        0.04       -0.09      0.57 o
  -3   4   9      467.72      581.89     13.11 o
  -2   4   9      318.85      328.84      4.82 o
  -1   4   9      157.03      174.42      9.23 o
   0   4   9        4.31        5.96      0.85 o
   1   4   9        1.69        1.67      0.85 o
   2   4   9       14.03       13.44      0.94 o
   3   4   9        1.84        3.81      1.27 o
   4   4   9       28.47       36.57      1.90 o
   5   4   9        5.58        5.46      1.16 o
   6   4   9        5.29        7.90      1.47 o
   7   4   9       35.64       32.60      2.60 o
  -7   5   9        2.39        3.98      1.25 o
  -6   5   9        0.72        1.11      0.77 o
  -5   5   9        9.29        5.42      1.99 o
  -4   5   9        0.08       -0.11      1.60 o
  -3   5   9        1.53        1.84      1.45 o
  -2   5   9       54.08       61.34      4.57 o
  -1   5   9       46.31       49.91      2.51 o
   0   5   9        0.67       -0.67      1.91 o
   1   5   9        8.52        7.90      0.74 o
   2   5   9      143.40      163.37      3.69 o
   3   5   9       72.47       76.28      6.09 o
   4   5   9        2.35        1.59      0.93 o
   5   5   9       12.12       12.22      2.06 o
  -3   6   9        0.45       -0.03      1.84 o
  -2   6   9        0.96        0.91      1.28 o
  -1   6   9        0.82       -0.15      1.30 o
   0   6   9        1.88        0.84      1.12 o
   1   6   9       16.23       14.05      1.77 o
 -12   0  10       51.35       59.29      6.61 o
 -11   0  10       49.15       46.44      5.57 o
 -10   0  10       99.21       94.05      7.41 o
  -9   0  10      192.17      212.40      8.68 o
  -8   0  10        0.55        1.61      3.51 o
  -7   0  10      657.90      641.56     16.27 o
  -6   0  10      202.74      217.51     23.36 o
  -5   0  10       42.64       39.68      4.28 o
  -4   0  10       15.08        7.54      2.92 o
  -3   0  10       13.22       18.52      3.78 o
  -2   0  10      194.41      217.31      5.50 o
  -1   0  10      984.65     1008.68     15.97 o
   0   0  10     3100.59     3343.55     54.19 o
   1   0  10     2748.05     3130.22     48.73 o
   2   0  10     1734.54     1716.91     92.61 o
   3   0  10      134.66      135.02      8.40 o
   4   0  10       97.44      102.30      5.06 o
   5   0  10      586.55      641.39     21.64 o
   6   0  10       64.08       67.42      4.55 o
   7   0  10      148.80      175.80     14.26 o
   8   0  10        0.22        0.31      2.66 o
   9   0  10        9.26        9.15      3.10 o
  10   0  10        3.27        4.24      3.31 o
 -12   1  10        5.18        2.44      2.99 o
 -11   1  10       23.76       18.11      3.59 o
 -10   1  10       39.92       44.74      3.55 o
  -9   1  10      206.43      240.74      7.24 o
  -8   1  10        4.96        5.49      2.40 o
  -7   1  10       69.38       66.42      3.19 o
  -6   1  10       28.90       22.35      2.32 o
  -5   1  10       86.73       95.83      3.57 o
  -4   1  10      576.24      613.76     16.93 o
  -3   1  10        0.99        1.38      1.31 o
  -2   1  10      169.36      154.51      3.06 o
  -1   1  10      230.13      212.20      4.54 o
   0   1  10      129.36      115.37      2.71 o
   1   1  10      427.78      419.13      5.24 o
   2   1  10      162.34      160.47      4.81 o
   3   1  10      125.40      120.81      3.11 o
   4   1  10      590.08      600.45     12.78 o
   5   1  10      116.44      114.07      3.80 o
   6   1  10        5.65        7.73      2.11 o
   7   1  10       61.79       58.97      3.79 o
   8   1  10        1.11        0.62      2.19 o
   9   1  10       12.97       12.11      2.81 o
  10   1  10        6.40        4.72      2.11 o
 -11   2  10       10.43        7.59      2.20 o
 -10   2  10        2.13        3.13      2.35 o
  -9   2  10        0.20       -1.50      2.38 o
  -8   2  10        0.02        0.24      2.22 o
  -7   2  10      100.68       96.53      3.97 o
  -6   2  10      457.23      448.97      9.14 o
  -5   2  10      442.54      461.17     13.45 o
  -4   2  10      490.34      501.37      8.31 o
  -3   2  10      100.60       97.85      2.71 o
  -2   2  10     1424.98     1396.19     23.07 o
  -1   2  10      766.06      773.03      9.77 o
   0   2  10      929.64      884.28     32.37 o
   1   2  10       27.32       28.54      1.34 o
   2   2  10       59.30       61.65      1.79 o
   3   2  10      158.21      166.94      4.72 o
   4   2  10      263.22      305.57      6.49 o
   5   2  10       25.36       25.40      2.07 o
   6   2  10       60.76       63.24      3.34 o
   7   2  10       37.61       35.05      2.95 o
   8   2  10        7.88       10.39      2.42 o
   9   2  10       24.30       20.29      2.53 o
 -10   3  10        0.52       -0.04      1.84 o
  -9   3  10        0.01       -1.54      2.58 o
  -8   3  10       22.46       20.17      2.31 o
  -7   3  10        0.43        0.11      1.56 o
  -6   3  10        0.17        1.48      1.68 o
  -5   3  10      102.68      103.36      3.35 o
  -4   3  10       76.16       77.86      2.93 o
  -3   3  10       77.82       83.10      3.96 o
  -2   3  10       12.84       14.77      1.28 o
  -1   3  10        0.11        0.05      0.86 o
   0   3  10        6.55        7.78      2.21 o
   1   3  10        3.85        5.27      0.95 o
   2   3  10       16.36       16.06      1.14 o
   3   3  10        2.44        2.12      1.03 o
   4   3  10        4.71        3.06      1.30 o
   5   3  10        2.65        1.18      1.55 o
   6   3  10        0.98        0.57      1.89 o
   7   3  10        0.00        0.96      2.27 o
   8   3  10        6.61        5.43      1.95 o
  -9   4  10        6.16        4.37      1.67 o
  -8   4  10        4.28        5.72      1.45 o
  -7   4  10        3.42        3.84      1.58 o
  -6   4  10       14.72       15.75      2.57 o
  -5   4  10       27.01       26.02      1.53 o
  -4   4  10      193.88      189.12      8.07 o
  -3   4  10        0.25        0.96      0.96 o
  -2   4  10       98.18      109.25      3.70 o
  -1   4  10      252.87      275.53      7.78 o
   0   4  10      146.46      156.95      4.54 o
   1   4  10       24.98       25.66      2.28 o
   2   4  10        4.71        3.62      0.87 o
   3   4  10        1.73        0.84      0.96 o
   4   4  10       19.99       16.70      1.39 o
   5   4  10       20.45       20.09      1.96 o
   6   4  10       25.41       28.38      1.97 o
   7   4  10       22.79       20.86      1.90 o
  -7   5  10        0.13       -0.10      0.85 o
  -6   5  10        5.25        4.62      1.10 o
  -5   5  10       17.94       11.05      4.66 o
  -4   5  10        7.01        7.24      1.98 o
  -3   5  10       14.82       14.17      1.62 o
  -2   5  10       26.27       34.30      2.99 o
  -1   5  10        0.68        1.61      1.49 o
   0   5  10        3.51        3.89      2.36 o
   1   5  10       47.91       45.50      2.92 o
   2   5  10        1.91        1.09      1.21 o
   3   5  10        2.92        3.86      0.91 o
   4   5  10        8.13        6.07      1.21 o
   5   5  10        2.09        2.92      1.38 o
  -2   6  10        0.49        0.53      2.14 o
  -1   6  10        1.00        1.11      1.30 o
   0   6  10       35.45       40.12      4.99 o
 -11   1  11        0.80       -0.14      2.21 o
 -10   1  11        0.16        0.76      2.51 o
  -9   1  11      244.28      255.90      7.42 o
  -8   1  11      341.62      402.48      9.31 o
  -7   1  11       91.18       95.74      5.72 o
  -6   1  11       12.79       10.08      2.05 o
  -5   1  11     1022.72     1042.95     26.94 o
  -4   1  11      800.24      758.61     18.45 o
  -3   1  11     1319.64     1428.94     22.13 o
  -2   1  11      683.97      701.21     11.42 o
  -1   1  11      201.32      198.95      5.71 o
   0   1  11      549.50      540.90      7.89 o
   1   1  11       59.26       67.10      1.68 o
   2   1  11       21.29       25.05      1.37 o
   3   1  11      269.76      259.82      6.27 o
   4   1  11      355.33      365.79      7.25 o
   5   1  11      523.06      574.82     12.40 o
   6   1  11       25.61       26.07      2.69 o
   7   1  11        0.31       -1.31      2.20 o
   8   1  11       51.42       58.72      4.21 o
   9   1  11       35.23       33.09      3.55 o
 -11   2  11       16.07       11.64      2.30 o
 -10   2  11       14.39       14.92      2.74 o
  -9   2  11        1.46        2.60      2.31 o
  -8   2  11        7.05        6.34      2.29 o
  -7   2  11      140.65      145.65      7.30 o
  -6   2  11      256.19      263.88     10.24 o
  -5   2  11        9.66       12.92      1.84 o
  -4   2  11       19.95       21.65      1.68 o
  -3   2  11      258.66      247.16     11.06 o
  -2   2  11       72.67       80.85      3.13 o
  -1   2  11        5.66        6.70      1.21 o
   0   2  11      140.36      134.13      3.26 o
   1   2  11        0.19        1.20      1.04 o
   2   2  11      659.40      660.15     10.99 o
   3   2  11      305.40      316.44      5.59 o
   4   2  11       10.57        7.41      1.66 o
   5   2  11       32.33       33.99      2.45 o
   6   2  11       29.98       36.09      3.19 o
   7   2  11       17.03       17.77      2.41 o
   8   2  11        3.15        3.15      2.40 o
   9   2  11        1.93        1.66      2.26 o
 -10   3  11       14.04       11.01      1.96 o
  -9   3  11        2.24        0.85      1.99 o
  -8   3  11        0.20        1.02      1.81 o
  -7   3  11       52.70       50.91      3.13 o
  -6   3  11      161.07      172.35      6.22 o
  -5   3  11      110.06      119.60      5.05 o
  -4   3  11        1.16        0.16      1.52 o
  -3   3  11      237.51      248.54      4.43 o
  -2   3  11      896.09      962.51     11.26 o
  -1   3  11        1.53        2.68      1.13 o
   0   3  11       81.18       85.20      3.53 o
   1   3  11      247.25      252.31      3.91 o
   2   3  11      337.83      359.01      5.36 o
   3   3  11      118.81      128.53      3.23 o
   4   3  11       28.32       29.31      1.73 o
   5   3  11        7.46        7.33      1.42 o
   6   3  11        8.83        6.93      2.16 o
   7   3  11       44.89       43.15      3.14 o
   8   3  11        1.67       -0.76      1.68 o
  -9   4  11        5.58        2.49      2.02 o
  -8   4  11        0.01        0.41      1.41 o
  -7   4  11        7.63        5.60      2.25 o
  -6   4  11       18.17       15.33      1.36 o
  -5   4  11       10.39       13.55      1.45 o
  -4   4  11       88.37       90.83      3.54 o
  -3   4  11       17.08       19.77      1.29 o
  -2   4  11       17.33       17.15      1.22 o
  -1   4  11       99.24      102.63      4.42 o
   0   4  11       76.92       82.38      4.60 o
   1   4  11       42.36       43.35      2.01 o
   2   4  11      103.87      118.39      6.46 o
   3   4  11       55.81       60.30      1.90 o
   4   4  11        0.09        0.03      1.05 o
   5   4  11        1.00        1.16      1.26 o
   6   4  11       13.26        9.73      1.43 o
   7   4  11        1.05        1.19      1.36 o
  -7   5  11        0.79        1.22      0.99 o
  -6   5  11        0.42       -0.26      0.53 o
  -5   5  11       96.61       78.84      2.40 o
  -4   5  11       29.07       28.69      1.97 o
  -3   5  11       53.49       44.88      2.25 o
  -2   5  11        4.09        2.54      1.78 o
  -1   5  11       11.39       10.10      1.95 o
   0   5  11       27.47       24.61      4.11 o
   1   5  11        9.83       10.32      0.96 o
   2   5  11        1.23        1.02      0.93 o
   3   5  11        3.70        4.74      0.91 o
   4   5  11       38.56       34.24      1.61 o
   5   5  11       23.54       20.08      2.14 o
 -11   0  12        6.68        2.39      3.59 o
 -10   0  12       68.92       75.03      7.33 o
  -9   0  12       48.48       56.84      5.43 o
  -8   0  12       24.33       28.11      4.24 o
  -7   0  12     1160.26     1218.11     30.30 o
  -6   0  12      858.62      900.40     22.55 o
  -5   0  12     1894.86     1849.45     37.86 o
  -4   0  12     1133.74     1210.82     41.15 o
  -3   0  12        1.36        4.00      2.34 o
  -2   0  12       39.91       24.69      3.66 o
  -1   0  12     1897.92     2060.81     28.31 o
   0   0  12       55.06       67.16      3.03 o
   1   0  12       26.78       26.00      2.09 o
   2   0  12        3.55        2.39      1.59 o
   3   0  12      413.30      391.75     10.94 o
   4   0  12      284.40      280.57      9.36 o
   5   0  12      137.44      153.02     10.72 o
   6   0  12      483.32      548.24     16.75 o
   7   0  12      495.40      617.96     34.62 o
   8   0  12      244.18      282.63     11.30 o
   9   0  12       24.92       21.61      4.41 o
 -11   1  12        3.03        2.64      2.45 o
 -10   1  12        1.59        1.07      2.49 o
  -9   1  12        0.00       -0.96      2.71 o
  -8   1  12       68.62       67.34      3.88 o
  -7   1  12       25.50       28.12      2.93 o
  -6   1  12      246.27      250.36      5.94 o
  -5   1  12      373.57      373.01     11.52 o
  -4   1  12      560.97      582.48     18.18 o
  -3   1  12      430.73      413.13      6.59 o
  -2   1  12       13.19       14.15      1.24 o
  -1   1  12      348.98      339.20      7.56 o
   0   1  12      158.50      139.14      3.39 o
   1   1  12      210.79      214.41      3.55 o
   2   1  12      154.12      124.84      2.54 o
   3   1  12       57.97       48.94      2.44 o
   4   1  12       19.61       21.10      2.04 o
   5   1  12       71.09       73.03      3.39 o
   6   1  12       95.55      106.96      4.40 o
   7   1  12       18.36       20.17      2.92 o
   8   1  12        0.85        1.04      2.35 o
   9   1  12       38.04       38.92      3.41 o
 -11   2  12       53.23       51.80      2.58 o
 -10   2  12       13.98       10.52      2.57 o
  -9   2  12        5.17        3.60      2.34 o
  -8   2  12        1.93        1.36      2.13 o
  -7   2  12       10.63       11.59      2.44 o
  -6   2  12        0.07       -0.07      1.69 o
  -5   2  12      173.81      199.74      8.78 o
  -4   2  12       73.07       74.80      2.65 o
  -3   2  12      122.80      115.92      4.76 o
  -2   2  12      284.43      268.68      4.04 o
  -1   2  12        1.49        0.71      1.06 o
   0   2  12      357.19      369.33      6.16 o
   1   2  12      872.36      924.96     38.27 o
   2   2  12      977.83     1060.59     14.33 o
   3   2  12      177.33      186.53      3.91 o
   4   2  12        6.63        7.70      1.57 o
   5   2  12       26.61       25.67      2.33 o
   6   2  12       13.50       12.23      2.29 o
   7   2  12        0.35        1.27      2.14 o
   8   2  12       10.28        8.57      2.36 o
   9   2  12       17.21        9.14      2.09 o
 -10   3  12        0.60       -0.03      1.46 o
  -9   3  12        0.77        2.81      1.78 o
  -8   3  12        1.21        0.79      1.90 o
  -7   3  12        0.63        1.76      1.67 o
  -6   3  12        4.75        5.88      1.66 o
  -5   3  12        2.59        2.04      1.34 o
  -4   3  12       14.42       17.11      1.57 o
  -3   3  12       61.76       58.64      1.77 o
  -2   3  12        5.11        5.00      1.19 o
  -1   3  12      131.79      130.29      2.77 o
   0   3  12        8.50        6.36      1.36 o
   1   3  12       39.01       40.87      2.36 o
   2   3  12       22.46       26.97      1.53 o
   3   3  12       32.58       32.86      1.51 o
   4   3  12        9.14        9.94      1.74 o
   5   3  12        1.10        1.12      1.77 o
   6   3  12        5.49        5.23      1.60 o
   7   3  12        1.40        0.45      2.12 o
   8   3  12        0.07        0.30      1.78 o
  -8   4  12        0.08       -0.05      1.45 o
  -7   4  12       19.87       19.78      1.66 o
  -6   4  12       13.33       13.72      1.50 o
  -5   4  12       70.86       70.52      2.09 o
  -4   4  12       41.41       42.52      1.58 o
  -3   4  12        1.17        1.77      0.88 o
  -2   4  12       29.00       27.21      1.40 o
  -1   4  12        3.42        2.74      0.98 o
   0   4  12       40.68       39.60      1.67 o
   1   4  12       30.36       32.74      1.72 o
   2   4  12      144.55      149.88      4.88 o
   3   4  12       11.67       13.34      1.29 o
   4   4  12       32.90       29.15      2.01 o
   5   4  12        0.87        0.12      1.37 o
   6   4  12        1.70        2.09      1.58 o
  -6   5  12        7.94        7.49      0.83 o
  -5   5  12        0.23       -0.19      0.60 o
  -4   5  12       24.36       17.00      3.56 o
  -3   5  12        5.06        4.02      0.83 o
  -2   5  12       11.78        6.41      1.30 o
  -1   5  12       22.93       19.00      1.05 o
   0   5  12        6.44        3.94      0.89 o
   1   5  12        0.24        0.00      0.88 o
   2   5  12        0.82        1.62      0.91 o
   3   5  12        0.75        0.66      0.96 o
   4   5  12        0.03       -0.45      0.84 o
 -11   1  13        0.87        2.09      2.84 o
 -10   1  13        0.52       -1.45      2.65 o
  -9   1  13       48.16       49.37      3.89 o
  -8   1  13        4.79        4.90      2.15 o
  -7   1  13      378.66      407.27     12.81 o
  -6   1  13      114.45      123.58      4.69 o
  -5   1  13      177.42      179.27      4.67 o
  -4   1  13        4.72        3.40      1.56 o
  -3   1  13      266.10      270.60      8.04 o
  -2   1  13      401.68      368.60      4.73 o
  -1   1  13      436.68      451.44      6.13 o
   0   1  13      162.10      161.00      4.64 o
   1   1  13        9.59       10.73      1.32 o
   2   1  13      125.36      141.98      2.83 o
   3   1  13       42.61       42.69      2.29 o
   4   1  13      185.48      186.26      5.47 o
   5   1  13      200.09      211.81      6.53 o
   6   1  13      149.44      167.95      6.08 o
   7   1  13       52.64       52.12      3.43 o
   8   1  13        0.16       -1.75      2.22 o
   9   1  13        0.67       -0.36      1.87 o
 -11   2  13        7.45        4.96      1.84 o
 -10   2  13       12.41        8.59      2.59 o
  -9   2  13        6.69        7.48      2.29 o
  -8   2  13       28.19       27.24      3.12 o
  -7   2  13       17.89       20.45      2.55 o
  -6   2  13        0.68        2.20      1.84 o
  -5   2  13       70.63       71.63      2.85 o
  -4   2  13       74.65       73.11      4.28 o
  -3   2  13       80.63       80.41      2.27 o
  -2   2  13      183.57      204.91      3.27 o
  -1   2  13      233.55      243.93      6.02 o
   0   2  13       47.83       52.73      3.14 o
   1   2  13       47.47       44.25      1.78 o
   2   2  13       12.88       13.92      1.29 o
   3   2  13       77.40       86.08      2.35 o
   4   2  13       22.32       23.49      2.05 o
   5   2  13       30.88       33.98      2.56 o
   6   2  13       22.70       24.26      2.76 o
   7   2  13        9.33        9.11      2.35 o
   8   2  13        0.96        0.80      2.10 o
 -10   3  13        1.64        3.92      1.84 o
  -9   3  13       65.08       78.34     11.00 o
  -8   3  13       39.17       37.96      3.10 o
  -7   3  13       23.49       23.88      2.25 o
  -6   3  13        0.03        0.16      1.52 o
  -5   3  13        0.18       -0.54      1.36 o
  -4   3  13       88.32       85.00      2.57 o
  -3   3  13        7.08        8.44      1.14 o
  -2   3  13       16.55       18.26      1.67 o
  -1   3  13      533.66      598.28      8.75 o
   0   3  13     1289.90     1385.37     19.15 o
   1   3  13      505.96      566.90     18.67 o
   2   3  13       52.17       54.83      1.99 o
   3   3  13       83.23       85.26      2.39 o
   4   3  13       65.58       73.14      2.63 o
   5   3  13       85.60       86.51      3.53 o
   6   3  13       43.50       38.44      2.98 o
   7   3  13        0.23        1.40      1.91 o
  -8   4  13       19.78       21.66      1.97 o
  -7   4  13       33.29       34.97      2.16 o
  -6   4  13        0.14        1.02      1.23 o
  -5   4  13        7.51        4.37      1.08 o
  -4   4  13       19.77       19.72      1.11 o
  -3   4  13      117.75      123.13      6.05 o
  -2   4  13       71.88       79.75      4.83 o
  -1   4  13       50.73       49.91      1.94 o
   0   4  13        2.31        1.00      1.15 o
   1   4  13        4.99        5.62      1.20 o
   2   4  13       37.58       40.83      2.16 o
   3   4  13       70.18       69.16      2.11 o
   4   4  13        0.03        0.63      1.19 o
   5   4  13        4.81        5.82      1.57 o
   6   4  13        6.31        4.86      1.38 o
  -6   5  13       25.49       22.00      0.78 o
  -5   5  13        3.20        4.15      0.92 o
  -4   5  13        0.04        0.06      0.77 o
  -3   5  13       13.99       14.31      1.34 o
  -2   5  13       10.01       11.80      1.13 o
  -1   5  13        7.41        7.14      1.17 o
   0   5  13        1.05        0.29      1.52 o
   1   5  13        0.05        0.36      1.01 o
   2   5  13        1.85        1.07      1.10 o
   3   5  13        0.30        0.23      1.06 o
 -11   0  14        2.44        0.69      3.12 o
 -10   0  14        6.99        0.52      3.40 o
  -9   0  14        6.62        6.59      3.31 o
  -8   0  14        1.94        1.51      3.13 o
  -7   0  14      705.63      787.65     21.77 o
  -6   0  14      446.67      464.75     16.60 o
  -5   0  14        9.02        7.07      3.61 o
  -4   0  14      897.20      984.71     53.00 o
  -3   0  14     1636.11     1579.41     32.69 o
  -2   0  14      437.03      404.48      7.59 o
  -1   0  14        0.26        3.07      1.60 o
   0   0  14      383.18      328.11      9.51 o
   1   0  14      466.31      470.63     10.82 o
   2   0  14       22.41       19.17      2.02 o
   3   0  14        1.05        0.01      1.71 o
   4   0  14       40.90       37.73      3.90 o
   5   0  14       11.83       14.84      3.08 o
   6   0  14       26.21       30.67      4.27 o
   7   0  14       39.66       34.42      4.21 o
   8   0  14        5.42        6.72      3.52 o
 -11   1  14        8.28        8.17      2.38 o
 -10   1  14        0.00        0.36      2.52 o
  -9   1  14       95.17       84.84      5.32 o
  -8   1  14      110.95      113.23      7.28 o
  -7   1  14       39.36       41.16      3.67 o
  -6   1  14        0.17        0.56      1.87 o
  -5   1  14       32.25       33.91      2.50 o
  -4   1  14      114.36      125.59      5.72 o
  -3   1  14       31.54       27.82      2.24 o
  -2   1  14      603.69      657.31      8.34 o
  -1   1  14      413.04      415.16      6.60 o
   0   1  14        0.65        0.55      1.49 o
   1   1  14      195.32      196.34      3.98 o
   2   1  14       99.31       93.04      2.80 o
   3   1  14        0.12        1.19      1.37 o
   4   1  14      275.35      300.74      6.97 o
   5   1  14      132.79      139.93      5.38 o
   6   1  14       10.37       12.94      2.58 o
   7   1  14       15.74       14.63      2.72 o
   8   1  14        0.24       -0.44      2.26 o
 -10   2  14       34.90       32.93      2.82 o
  -9   2  14       84.39       85.62      4.55 o
  -8   2  14       28.85       33.43      3.07 o
  -7   2  14       27.92       29.28      3.09 o
  -6   2  14       25.34       31.41      2.54 o
  -5   2  14      168.59      173.35      5.02 o
  -4   2  14        2.95        2.95      1.62 o
  -3   2  14      297.57      286.71      8.25 o
  -2   2  14      380.04      393.13     10.74 o
  -1   2  14      230.45      248.40      5.06 o
   0   2  14      417.95      443.33      7.66 o
   1   2  14      278.00      295.15     10.11 o
   2   2  14      271.20      281.33      6.59 o
   3   2  14      717.51      792.07     10.80 o
   4   2  14      123.82      134.27      3.82 o
   5   2  14        4.25        2.92      1.63 o
   6   2  14        5.41        5.63      2.13 o
   7   2  14       31.47       32.55      3.16 o
   8   2  14        9.54        8.47      2.32 o
  -9   3  14       13.92       10.56      1.99 o
  -8   3  14       13.99       13.65      2.17 o
  -7   3  14       17.82       17.73      2.21 o
  -6   3  14        0.61        0.82      1.67 o
  -5   3  14        8.82        8.57      1.66 o
  -4   3  14        0.43       -0.13      1.00 o
  -3   3  14        1.19        1.64      1.00 o
  -2   3  14       45.56       42.89      1.89 o
  -1   3  14       28.10       31.22      1.83 o
   0   3  14        8.67        9.85      1.64 o
   1   3  14       59.44       64.45      2.69 o
   2   3  14        7.51        6.17      1.41 o
   3   3  14        4.85        5.67      1.39 o
   4   3  14        6.66        9.19      1.41 o
   5   3  14       23.31       23.15      2.01 o
   6   3  14        2.34        2.55      1.64 o
   7   3  14        3.03        2.44      1.79 o
  -8   4  14       20.11       19.74      1.98 o
  -7   4  14        8.03        7.01      1.54 o
  -6   4  14        0.56       -0.49      1.53 o
  -5   4  14       24.65       28.80      1.65 o
  -4   4  14       10.52       14.70      1.46 o
  -3   4  14      146.22      153.16      3.65 o
  -2   4  14       56.49       61.21      3.60 o
  -1   4  14       19.78       18.44      2.24 o
   0   4  14        0.00        0.00      1.15 o
   1   4  14       27.87       29.52      1.94 o
   2   4  14       40.95       39.42      2.08 o
   3   4  14       27.59       25.88      1.87 o
   4   4  14       28.26       21.93      1.68 o
   5   4  14        3.08        2.03      1.11 o
  -5   5  14        2.78        0.72      0.81 o
  -4   5  14        4.35        3.69      0.97 o
  -3   5  14       13.35       10.53      1.23 o
  -2   5  14        0.64       -0.52      0.81 o
  -1   5  14        2.30        2.47      1.00 o
   0   5  14        0.28        0.61      0.99 o
   1   5  14        9.34        6.87      1.14 o
   2   5  14        2.66        3.27      1.23 o
   3   5  14        0.93        0.37      1.46 o
 -11   1  15        4.29        3.51      2.69 o
 -10   1  15        2.33        2.69      1.97 o
  -9   1  15        6.64        5.29      2.58 o
  -8   1  15        6.64        7.41      2.70 o
  -7   1  15       45.15       50.96      3.86 o
  -6   1  15       23.37       26.42      2.46 o
  -5   1  15      754.29      794.29     18.84 o
  -4   1  15      256.64      285.66     16.36 o
  -3   1  15      164.14      190.03      4.31 o
  -2   1  15        1.47       -0.01      1.23 o
  -1   1  15      361.32      363.75      6.62 o
   0   1  15      276.45      279.41      9.61 o
   1   1  15      557.21      593.68     26.79 o
   2   1  15       12.36       11.06      1.37 o
   3   1  15       14.94       17.38      1.74 o
   4   1  15        0.01        0.74      1.59 o
   5   1  15        0.19       -1.56      1.85 o
   6   1  15        2.16        1.04      2.11 o
   7   1  15        3.68        3.79      2.16 o
   8   1  15       30.49       27.73      3.25 o
 -10   2  15        0.00       -0.74      2.30 o
  -9   2  15        3.68        6.19      2.46 o
  -8   2  15       26.93       22.64      2.77 o
  -7   2  15        4.78        4.06      2.15 o
  -6   2  15       31.62       29.25      2.70 o
  -5   2  15        0.03       -0.72      1.70 o
  -4   2  15       79.73       80.88      3.13 o
  -3   2  15      332.91      353.29      5.57 o
  -2   2  15      182.74      201.14      4.00 o
  -1   2  15      323.01      349.20      5.49 o
   0   2  15       52.57       57.87      2.53 o
   1   2  15        2.15        3.26      1.60 o
   2   2  15        1.14        0.44      1.33 o
   3   2  15        0.47       -0.34      1.43 o
   4   2  15       14.09       14.54      1.56 o
   5   2  15       10.49       10.01      2.09 o
   6   2  15        0.86       -0.05      1.65 o
   7   2  15        8.40        6.99      2.30 o
  -9   3  15        9.17        7.71      2.25 o
  -8   3  15        8.85        8.60      2.15 o
  -7   3  15       95.18      116.75      4.48 o
  -6   3  15      102.25      113.96      5.54 o
  -5   3  15       45.40       48.35      2.93 o
  -4   3  15        6.89        6.79      1.22 o
  -3   3  15       23.20       24.74      1.35 o
  -2   3  15       14.06       14.38      1.41 o
  -1   3  15      202.71      212.83      9.04 o
   0   3  15        0.58       -0.20      1.47 o
   1   3  15       25.46       26.65      1.97 o
   2   3  15       89.67       95.51      2.88 o
   3   3  15       64.68       70.96      2.54 o
   4   3  15        7.46        7.48      1.55 o
   5   3  15       67.65       61.21      2.89 o
   6   3  15       22.26       21.27      1.99 o
  -7   4  15        0.05        0.24      1.42 o
  -6   4  15       20.53       19.99      1.91 o
  -5   4  15       36.11       38.61      3.38 o
  -4   4  15       23.14       28.81      1.77 o
  -3   4  15        1.80        2.62      1.29 o
  -2   4  15       67.33       71.30      4.04 o
  -1   4  15       25.06       26.54      1.83 o
   0   4  15        1.99        1.23      1.35 o
   1   4  15        0.07       -0.41      1.33 o
   2   4  15        7.67        8.81      1.65 o
   3   4  15       13.02       13.43      1.42 o
   4   4  15       30.33       34.89      2.71 o
   5   4  15       18.42       16.66      2.68 o
  -4   5  15       32.79       30.19      1.55 o
  -3   5  15       23.08       21.35      2.79 o
  -2   5  15        0.35        0.33      1.12 o
  -1   5  15       15.58       14.05      1.76 o
   0   5  15       24.45       22.88      1.66 o
   1   5  15       15.78       15.35      2.16 o
   2   5  15        0.24       -0.95      1.20 o
 -11   0  16       24.92       36.06      6.11 o
 -10   0  16       33.22       27.57      4.73 o
  -9   0  16       31.22       31.76      4.91 o
  -8   0  16       20.77       18.82      4.02 o
  -7   0  16      147.37      140.91      9.23 o
  -6   0  16       13.75       13.72      4.35 o
  -5   0  16      185.85      201.18      8.64 o
  -4   0  16      126.53      123.93      5.97 o
  -3   0  16       96.20      104.19      3.60 o
  -2   0  16      517.09      541.91     16.15 o
  -1   0  16      917.28      911.62     22.36 o
   0   0  16      110.71      101.88      4.89 o
   1   0  16       37.58       52.87      3.58 o
   2   0  16      127.07      146.07      5.00 o
   3   0  16      425.13      462.11      9.75 o
   4   0  16        6.32        4.88      2.20 o
   5   0  16       38.95       47.07      3.49 o
   6   0  16       54.07       49.46      5.34 o
   7   0  16        8.98        9.84      3.51 o
   8   0  16        3.01        5.09      2.44 o
 -10   1  16        7.60        6.21      2.75 o
  -9   1  16       68.29       59.68      4.73 o
  -8   1  16       24.67       25.24      3.12 o
  -7   1  16        4.99        5.17      2.20 o
  -6   1  16      134.94      143.29      5.17 o
  -5   1  16       67.45       73.25      3.61 o
  -4   1  16      117.44      122.18      4.13 o
  -3   1  16      322.97      313.11      6.82 o
  -2   1  16      114.55      112.29      3.26 o
  -1   1  16        5.52       10.26      1.57 o
   0   1  16       53.05       62.09      2.94 o
   1   1  16      179.07      200.96      8.20 o
   2   1  16        6.24        6.40      1.50 o
   3   1  16        6.82        7.88      1.53 o
   4   1  16       33.79       34.87      2.08 o
   5   1  16       21.75       24.34      2.26 o
   6   1  16        1.34        3.11      2.38 o
   7   1  16        6.52        3.91      2.32 o
 -10   2  16        0.25        2.36      2.53 o
  -9   2  16       33.90       37.37      3.05 o
  -8   2  16       62.95       74.90      3.18 o
  -7   2  16      112.71      120.18     11.57 o
  -6   2  16        2.82       -1.92      1.92 o
  -5   2  16       35.84       36.68      3.94 o
  -4   2  16      278.53      282.40      6.17 o
  -3   2  16      147.04      150.49      3.83 o
  -2   2  16        0.57        1.12      1.37 o
  -1   2  16       25.60       25.02      2.38 o
   0   2  16        0.93       -0.23      1.70 o
   1   2  16       21.75       23.43      2.25 o
   2   2  16       46.52       50.29      2.13 o
   3   2  16        2.34        2.38      1.50 o
   4   2  16        7.27        6.60      1.48 o
   5   2  16       49.21       51.88      2.91 o
   6   2  16       12.25       10.93      1.82 o
   7   2  16        0.91        0.83      1.87 o
  -9   3  16        1.49        1.32      1.85 o
  -8   3  16       11.20       12.10      2.37 o
  -7   3  16       17.50       21.75      2.47 o
  -6   3  16       18.78       23.28      2.44 o
  -5   3  16        0.73        2.14      1.27 o
  -4   3  16       10.16        8.10      1.35 o
  -3   3  16       10.07       11.43      1.56 o
  -2   3  16       13.23       13.95      1.54 o
  -1   3  16        0.05       -0.08      1.45 o
   0   3  16        0.81        2.07      1.51 o
   1   3  16        3.23        5.86      1.51 o
   2   3  16       11.85       11.18      2.04 o
   3   3  16        1.70        2.53      1.45 o
   4   3  16        1.91        2.20      1.29 o
   5   3  16        0.40        2.14      1.30 o
   6   3  16        0.03       -1.16      1.66 o
  -7   4  16       21.18       20.67      2.91 o
  -6   4  16       16.14       15.16      1.42 o
  -5   4  16        7.70        7.29      1.30 o
  -4   4  16       18.02       20.73      2.05 o
  -3   4  16       83.38       80.54      5.28 o
  -2   4  16        3.78        3.93      1.68 o
  -1   4  16       17.23       20.34      1.86 o
   0   4  16        3.53        2.81      1.36 o
   1   4  16        0.69        0.93      1.78 o
   2   4  16        8.24        4.73      1.64 o
   3   4  16        1.91        0.87      1.28 o
   4   4  16        3.80        4.55      1.35 o
  -3   5  16        0.36        0.82      0.96 o
  -2   5  16       10.49       10.48      1.35 o
  -1   5  16       10.85        7.70      1.44 o
   0   5  16        0.03       -0.46      1.16 o
 -10   1  17       39.96       37.59      3.58 o
  -9   1  17        8.24        8.12      2.41 o
  -8   1  17        8.99        8.80      2.32 o
  -7   1  17       20.52       24.64      2.84 o
  -6   1  17       54.69       56.50      4.99 o
  -5   1  17        4.88        5.77      1.97 o
  -4   1  17        4.20        4.23      1.49 o
  -3   1  17       43.38       43.19      2.37 o
  -2   1  17       57.94       53.73      2.15 o
  -1   1  17        0.88        0.98      1.66 o
   0   1  17       17.91       22.26      3.11 o
   1   1  17      325.09      349.15     17.37 o
   2   1  17       65.89       66.35      2.98 o
   3   1  17      265.95      286.37      9.64 o
   4   1  17        8.60        9.83      1.73 o
   5   1  17        4.79        7.51      1.57 o
   6   1  17        7.03        5.70      1.78 o
   7   1  17       17.74       19.33      2.69 o
  -9   2  17       24.56       29.73      2.75 o
  -8   2  17       15.15       16.97      2.46 o
  -7   2  17        9.67        9.72      2.42 o
  -6   2  17       33.48       36.60      2.81 o
  -5   2  17       13.69       16.08      2.06 o
  -4   2  17        0.64        0.01      1.39 o
  -3   2  17        3.11        4.27      1.30 o
  -2   2  17       24.81       21.30      1.77 o
  -1   2  17       22.00       24.60      2.05 o
   0   2  17       79.68       82.03      3.46 o
   1   2  17      116.99      130.26      5.71 o
   2   2  17       28.62       27.10      1.95 o
   3   2  17      105.76      108.84      3.45 o
   4   2  17       31.16       31.32      2.04 o
   5   2  17        6.65        6.25      1.76 o
   6   2  17        2.24        3.31      1.71 o
  -8   3  17        9.99       11.52      2.22 o
  -7   3  17       11.55       11.49      2.35 o
  -6   3  17       11.02       11.53      2.12 o
  -5   3  17      165.22      157.85      3.94 o
  -4   3  17      100.40      108.68      3.03 o
  -3   3  17      110.04      112.41      5.82 o
  -2   3  17      114.85      120.13      3.39 o
  -1   3  17       11.56       11.60      1.81 o
   0   3  17        6.02        4.92      1.67 o
   1   3  17       10.95       12.38      4.99 o
   2   3  17        9.56        9.72      1.82 o
   3   3  17        1.94        1.10      1.40 o
   4   3  17        3.47        2.50      1.95 o
   5   3  17       16.22       14.18      1.97 o
  -6   4  17       12.15       13.68      1.69 o
  -5   4  17        0.06       -0.42      1.00 o
  -4   4  17       14.73       13.57      1.56 o
  -3   4  17       28.31       30.63      1.81 o
  -2   4  17       11.60       10.50      1.74 o
  -1   4  17        7.01        5.42      1.68 o
   0   4  17       42.74       42.77      2.21 o
   1   4  17        8.37        6.47      1.44 o
   2   4  17        3.91        3.53      1.53 o
   3   4  17       18.35       13.88      1.96 o
 -10   0  18        0.39       -1.37      2.74 o
  -9   0  18       65.99       55.18      5.98 o
  -8   0  18       52.20       53.57      4.97 o
  -7   0  18        1.45       -0.23      3.32 o
  -6   0  18       72.42       68.79      7.52 o
  -5   0  18       26.67       28.99      3.38 o
  -4   0  18      100.40       95.62      5.68 o
  -3   0  18       13.97       16.47      2.36 o
  -2   0  18        4.58        5.42      1.94 o
  -1   0  18       56.78       53.62      3.96 o
   0   0  18      136.64      140.58      6.25 o
   1   0  18      270.70      272.48      9.76 o
   2   0  18       74.85       74.79      5.21 o
   3   0  18        0.01        0.20      2.10 o
   4   0  18       68.88       62.47      3.89 o
   5   0  18      275.80      272.10      8.22 o
   6   0  18        3.04        2.31      2.05 o
 -10   1  18        1.06       -0.53      1.95 o
  -9   1  18        0.60       -0.95      2.18 o
  -8   1  18       11.37        7.67      2.38 o
  -7   1  18       46.54       51.43      4.15 o
  -6   1  18      122.46      112.24      4.96 o
  -5   1  18        3.42        3.96      1.99 o
  -4   1  18       58.13       67.59      2.74 o
  -3   1  18       50.67       49.74      2.15 o
  -2   1  18        8.44        6.03      1.34 o
  -1   1  18       30.15       32.41      2.27 o
   0   1  18       31.09       30.76      2.38 o
   1   1  18       32.63       33.47      2.44 o
   2   1  18       63.93       63.42      2.67 o
   3   1  18       25.29       25.14      1.98 o
   4   1  18        3.69        2.68      1.52 o
   5   1  18        9.73        9.42      1.74 o
   6   1  18        7.13        5.55      1.94 o
  -9   2  18        2.98        4.36      2.57 o
  -8   2  18        0.45       -0.02      2.03 o
  -7   2  18       47.94       51.88      3.79 o
  -6   2  18       44.33       53.53      4.57 o
  -5   2  18      154.26      151.46      8.08 o
  -4   2  18        2.56        3.10      1.40 o
  -3   2  18       19.66       19.15      1.57 o
  -2   2  18       81.41       87.69      6.82 o
  -1   2  18      124.43      128.46      3.92 o
   0   2  18        9.03        9.57      2.28 o
   1   2  18       50.59       47.38      3.12 o
   2   2  18       48.53       49.04      2.82 o
   3   2  18       10.60       12.67      2.17 o
   4   2  18       13.07       12.09      1.84 o
   5   2  18        2.06        2.12      1.38 o
   6   2  18        0.82       -0.48      1.30 o
  -8   3  18        1.07        1.28      1.96 o
  -7   3  18        0.34        1.14      1.81 o
  -6   3  18        3.95        5.30      1.48 o
  -5   3  18       22.77       23.25      1.77 o
  -4   3  18        1.28        1.64      1.20 o
  -3   3  18       16.65       16.10      1.84 o
  -2   3  18        6.68        5.48      1.46 o
  -1   3  18        2.76        1.98      1.56 o
   0   3  18       15.54       14.23      2.14 o
   1   3  18        7.96        7.53      1.66 o
   2   3  18        3.02        2.92      1.64 o
   3   3  18        1.39        2.19      1.39 o
   4   3  18        0.91        1.03      1.52 o
  -6   4  18        7.63        4.95      1.19 o
  -5   4  18        7.07        6.77      1.58 o
  -4   4  18        5.00        5.60      1.35 o
  -3   4  18        3.51        2.15      1.34 o
  -2   4  18        6.21        4.41      1.59 o
  -1   4  18       19.17       17.00      3.12 o
   0   4  18        8.81        6.91      1.86 o
   1   4  18       16.49       13.50      1.84 o
   2   4  18        0.02       -1.61      1.61 o
  -9   1  19        9.94        7.21      2.55 o
  -8   1  19        6.54        5.65      2.43 o
  -7   1  19        2.62        2.21      2.29 o
  -6   1  19       22.99       22.34      2.50 o
  -5   1  19       10.82       13.06      2.29 o
  -4   1  19      118.63      118.33      4.66 o
  -3   1  19       58.60       58.28      2.43 o
  -2   1  19        0.95        1.54      1.66 o
  -1   1  19        6.82        5.98      1.85 o
   0   1  19        2.80        3.70      1.84 o
   1   1  19        0.05       -0.94      2.35 o
   2   1  19       48.36       50.30      3.05 o
   3   1  19       75.40       77.95      3.16 o
   4   1  19        0.36        0.10      1.54 o
   5   1  19        4.38        4.06      1.49 o
   6   1  19       14.33       12.34      1.67 o
  -8   2  19       19.45       13.77      2.96 o
  -7   2  19       30.57       33.36      3.60 o
  -6   2  19       20.70       19.49      2.32 o
  -5   2  19        8.02        7.31      1.59 o
  -4   2  19       96.23       90.18      4.12 o
  -3   2  19        1.25        1.29      1.31 o
  -2   2  19       11.59       12.86      1.80 o
  -1   2  19       45.15       43.75      2.95 o
   0   2  19        1.09        0.09      1.81 o
   1   2  19       13.69       10.66      1.94 o
   2   2  19        1.54        2.47      1.86 o
   3   2  19        6.89        6.46      1.80 o
   4   2  19        0.48        1.04      1.49 o
   5   2  19        8.00        7.02      1.34 o
  -7   3  19       16.99       14.56      2.02 o
  -6   3  19       19.29       18.27      2.14 o
  -5   3  19        3.24        2.24      1.24 o
  -4   3  19       24.70       22.95      1.54 o
  -3   3  19       70.17       70.36      4.59 o
  -2   3  19      149.03      143.51     18.63 o
  -1   3  19       40.86       37.91      2.47 o
   0   3  19       98.99       99.17      3.77 o
   1   3  19      119.00      114.86      4.12 o
   2   3  19       46.71       41.01      2.91 o
   3   3  19       11.69        9.71      1.99 o
   4   3  19        0.24        0.55      1.12 o
  -5   4  19       14.11       14.14      1.52 o
  -4   4  19       18.34       16.89      1.85 o
  -3   4  19        2.77        1.27      1.32 o
  -2   4  19       29.11       28.84      2.32 o
  -1   4  19       58.92       63.38      7.99 o
   0   4  19        6.83        7.72      1.61 o
   1   4  19       25.95       26.89      6.12 o
  -9   0  20       18.38       12.77      3.36 o
  -8   0  20       18.88       16.05      4.71 o
  -7   0  20       59.42       67.38      5.71 o
  -6   0  20      255.48      296.79     14.07 o
  -5   0  20      192.91      232.66     25.51 o
  -4   0  20        4.19        4.67      2.30 o
  -3   0  20       50.63       53.60      3.25 o
  -2   0  20      246.46      310.47     11.67 o
  -1   0  20       11.57       14.34      3.16 o
   0   0  20       20.27       16.93      3.66 o
   1   0  20        0.93        1.53      2.71 o
   2   0  20        0.01       -0.54      3.06 o
   3   0  20       98.92       87.08      4.22 o
   4   0  20       10.88        8.51      2.68 o
   5   0  20        5.59        3.27      2.02 o
  -9   1  20        9.11        6.48      2.07 o
  -8   1  20       45.44       41.45      3.86 o
  -7   1  20       18.84       17.61      2.65 o
  -6   1  20        7.75        6.65      2.09 o
  -5   1  20        1.94        2.56      1.65 o
  -4   1  20       24.62       27.32      1.98 o
  -3   1  20        0.31       -0.67      1.37 o
  -2   1  20       82.39       84.10      3.54 o
  -1   1  20       92.01       87.05      3.84 o
   0   1  20       33.50       32.84      2.64 o
   1   1  20        6.88        5.87      2.12 o
   2   1  20       31.20       32.74      2.66 o
   3   1  20       33.56       31.62      2.31 o
   4   1  20       19.05       14.01      1.84 o
   5   1  20       41.65       40.77      2.01 o
  -8   2  20        8.26        6.67      2.09 o
  -7   2  20        2.93        3.18      2.42 o
  -6   2  20        4.91        5.74      1.75 o
  -5   2  20        8.51        7.06      1.58 o
  -4   2  20       40.15       37.04      2.06 o
  -3   2  20       11.76       11.07      1.84 o
  -2   2  20       16.29       19.26      2.45 o
  -1   2  20       67.33       63.73      4.76 o
   0   2  20      231.36      233.65      6.61 o
   1   2  20       76.43       79.39      3.32 o
   2   2  20        0.16       -0.28      2.05 o
   3   2  20        9.94        9.56      1.87 o
   4   2  20       25.12       22.88      2.26 o
  -6   3  20        0.06        0.62      1.32 o
  -5   3  20        0.69        0.81      1.26 o
  -4   3  20        0.06       -0.13      1.60 o
  -3   3  20       18.48       17.90      1.83 o
  -2   3  20        7.87        6.66      1.85 o
  -1   3  20       27.65       28.44      2.49 o
   0   3  20        1.28        2.81      1.74 o
   1   3  20        0.89        1.79      1.72 o
   2   3  20        9.74        9.04      2.06 o
   3   3  20        2.20        2.26      1.66 o
  -3   4  20        0.03        2.08      1.79 o
  -2   4  20       12.93       12.39      1.82 o
  -1   4  20        3.92        3.99      1.71 o
  -8   1  21       10.52        7.51      2.79 o
  -7   1  21       44.91       42.31      3.49 o
  -6   1  21        6.64        6.89      2.16 o
  -5   1  21        9.68        9.54      1.95 o
  -4   1  21      132.85      131.19      5.62 o
  -3   1  21       60.54       63.94      3.56 o
  -2   1  21       83.40       96.32      9.70 o
  -1   1  21       24.89       24.68      2.59 o
   0   1  21        0.05        1.21      1.98 o
   1   1  21        0.25        0.63      2.03 o
   2   1  21       22.74       19.84      2.49 o
   3   1  21        0.11        0.67      1.87 o
   4   1  21       17.00       16.65      1.64 o
  -7   2  21        0.37       -0.19      1.64 o
  -6   2  21        0.07       -0.54      1.56 o
  -5   2  21       12.58       13.66      1.99 o
  -4   2  21       26.15       23.98      2.12 o
  -3   2  21        1.79        1.76      1.90 o
  -2   2  21       57.93       58.00      3.47 o
  -1   2  21       40.54       37.89      2.71 o
   0   2  21        0.65        1.01      2.03 o
   1   2  21        1.01       -0.18      1.79 o
   2   2  21        0.24       -0.87      1.92 o
   3   2  21        3.89        2.80      1.97 o
  -5   3  21        3.86        4.53      1.27 o
  -4   3  21        0.04       -0.71      1.48 o
  -3   3  21        0.78       -0.40      1.57 o
  -2   3  21       18.01       15.28      2.24 o
  -1   3  21        0.71        0.38      2.01 o
   0   3  21        6.65        5.53      1.80 o
   1   3  21        1.15        1.39      1.62 o
   2   3  21       14.72       12.64      2.06 o
  -8   0  22        0.37        0.50      2.65 o
  -7   0  22        0.79        0.10      2.52 o
  -6   0  22       31.89       26.45      3.53 o
  -5   0  22      109.39      109.57      5.00 o
  -4   0  22      307.25      274.02     16.19 o
  -3   0  22       97.26       88.49      3.92 o
  -2   0  22        4.52        3.95      3.11 o
  -1   0  22       26.30       29.20      3.70 o
   0   0  22      122.30      122.54      5.83 o
   1   0  22       48.01       52.01      5.10 o
   2   0  22        9.67        7.16      3.16 o
   3   0  22        0.15        1.56      2.42 o
   4   0  22        2.45        3.83      2.15 o
  -7   1  22        2.02        1.22      2.00 o
  -6   1  22       41.73       37.42      2.84 o
  -5   1  22        8.90        9.91      1.88 o
  -4   1  22        2.24        2.74      1.54 o
  -3   1  22       83.33       76.91      3.04 o
  -2   1  22       82.40       78.00      3.75 o
  -1   1  22       20.25       21.19      2.62 o
   0   1  22        9.03        6.25      2.32 o
   1   1  22        5.88        5.33      2.30 o
   2   1  22        2.00       -0.57      2.13 o
   3   1  22        0.12       -0.07      2.00 o
  -6   2  22       12.77        7.77      1.60 o
  -5   2  22        0.25        0.50      1.39 o
  -4   2  22        1.79        1.53      1.31 o
  -3   2  22        1.58       -0.44      1.64 o
  -2   2  22        7.80        7.37      2.04 o
  -1   2  22        0.83        0.75      2.06 o
   0   2  22        6.66        4.89      2.00 o
   1   2  22       22.39       19.01      2.24 o
   2   2  22       81.44       74.64      3.68 o
  -4   3  22        0.04       -1.13      1.69 o
  -3   3  22        1.25        2.18      1.68 o
  -2   3  22        0.31        1.83      1.89 o
  -1   3  22        0.74        2.09      1.66 o
   0   3  22        2.78        1.66      1.63 o
  -6   1  23        3.54        2.98      1.66 o
  -5   1  23       17.41       16.40      1.93 o
  -4   1  23       19.19       15.28      1.74 o
  -3   1  23        0.35        1.14      1.72 o
  -2   1  23       79.33       74.82      4.07 o
  -1   1  23       84.97       80.07      3.60 o
   0   1  23       76.07       74.79      3.84 o
   1   1  23        3.89        4.43      1.88 o
   2   1  23        2.40        1.92      2.05 o
  -5   2  23        2.08        2.52      1.71 o
  -4   2  23        1.83        3.39      1.59 o
  -3   2  23        6.14        7.16      1.63 o
  -2   2  23        2.86        2.68      1.97 o
  -1   2  23        4.03        1.61      2.23 o
   0   2  23       18.46       15.98      1.92 o
   1   2  23       24.62       21.87      3.45 o
  -6   0  24        3.35        3.30      1.83 o
  -5   0  24        3.26        2.68      2.02 o
  -4   0  24        6.17        4.80      2.04 o
  -3   0  24       29.80       32.11      4.57 o
  -2   0  24       91.86       80.09      6.02 o
  -1   0  24        1.15        4.18      2.75 o
   0   0  24       10.22        5.31      3.26 o
   1   0  24       48.51       47.64      3.83 o
  -5   1  24        1.62        1.20      1.56 o
  -4   1  24        0.02       -0.69      1.50 o
  -3   1  24        3.51        3.66      2.30 o
  -2   1  24        0.01       -0.18      2.56 o
  -1   1  24        1.03        1.27      1.94 o
   0   1  24       21.77       16.65      2.39 o
   1   1  24       11.62       11.70      2.15 o
  -3   2  24       48.56       46.06      2.65 o
  -2   2  24       16.17       12.21      2.35 o
 
